# Supplementary material for: Cerebellar connectivity maps embody individual adaptive behavior in mice
Source: Nat Commun. 2022 Jan 31;13:580. doi: 10.1038/s41467-022-27984-8 (PMC8803868; doi:10.1038/s41467-022-27984-8)
Supplement: Supplementary file 3 — Source Data [file 41467_2022_27984_MOESM3_ESM.xlsx]

## Sheet: Figure 2a
Synaptic amplitudes from active sites (z-score > 3, pA)
PND9-10	PND12-13	PND14-18	PND>30
32.6395	23.4443	97.6713	57.7578
42.8808	55.563	76.4291	29.6497
16.1908	58.6301	203.578	36.7745
39.9405	41.371	220.789	33.7069
31.3678	39.1767	225.114	94.3227
24.6663	79.5508	76.8745	31.7433
38.8594	33.3107	71.6637	44.3385
113.779	104.46	228.236	125.249
134.656	50.2934	77.2348	122.084
77.5128	23.4691	127.026	97.2493
67.8177	22.8157	159.811	38.7949
14.2943	30.2483	195.205	68.806
66.9644	18.2529	221.955	36.1705
37.7203	132.089	448.494	25.0435
34.3893	135.54	424.504	24.9485
35.0951	111.011	1059.88	22.4204
23.7583	90.4667	327.137	38.3399
16.6736	51.1989	418.401	25.9181
27.8253	36.4659	109.103	38.3954
15.5302	22.9217	119.89	29.1096
190.639	107.734	267.927	25.9726
49.3394	66.1371	96.3118	25.0544
44.9982	59.39	130.322	44.6886
115.874	72.7367	178.257	51.6461
202.585	175.903	252.427	32.2595
38.6484	310.407	141.794	23.9347
26.843	282.163	100.198	97.7235
37.4804	47.8508	82.9367	25.5537
51.4742	70.2012	67.5402	47.5281
37.4757	111.893	114.084	44.9375
33.56	49.0741	90.4517	26.4296
27.8301	53.1506	59.3441	37.1403
43.7374	93.2381	44.8646	44.3985
30.0291	37.9962	83.7736	34.6293
83.9957	77.0818	38.8702	31.5032
38.8346	45.2143	32.4322	47.6603
28.8203	69.9905	114.342	57.6593
28.9603	68.7295	98.6197	52.5393
40.652	183.13	150.121	84.3872
229.525	136.764	202.055	79.4811
24.3069	41.2942	82.0531	141.646
85.6148	42.9006	48.41	243.731
42.6489	293.513	48.7103	45.6054
24.4206	100.577	54.5454	65.2155
37.6742	29.0066	36.3562	240.088
128.275	28.3015	43.9095	377.855
96.0837	52.6924	44.6669	204.67
78.5368	68.7365	64.4975	382.902
107.556	28.8765	41.9413	359.513
51.5787	38.8288	44.4502	69.2874
46.4765	39.4592	17.1593	99.7403
89.1069	36.1331	15.7689	48.248
43.9443	141.638	126.59	168.123
91.5381	80.0853	90.3258	96.1419
53.6112	111.91	17.4639	96.1229
35.3248	23.8689	38.6498	100.953
60.9304	28.4798	98.0045	62.4983
49.8491	33.4121	113.918	158.835
121.079	25.0601	108.216	95.2605
68.0139	44.8409	130.406	175.353
89.256	31.2772	122.368	511.315
41.562	24.5834	81.1842	494.169
298.132	34.8987	19.3939	647.277
23.8867	91.4586	43.6402	62.4931
24.624	23.9838	21.7854	43.5217
22.0799	63.1854	45.8121	46.2993
280.26	24.803	22.6222	47.3638
27.0994	123.538	32.6463	45.0389
55.3965	59.4272	23.4765	83.1316
55.556	65.9496	22.5644	217.492
36.6817	45.5598	22.5296	144.196
50.5208	60.0004	30.6707	93.8276
20.473	67.5949	34.3685	86.5391
78.5092	40.347	36.0478	308.669
41.41	43.695	22.1056	187.065
37.4158	39.4095	15.6592	46.0606
18.5744	63.8623	24.7472	97.0066
35.7709	48.0503	36.9125	50.4535
	63.8485	27.5558	47.9895
	87.9335	30.8501	42.9387
	187.05	24.9515	47.2545
	19.8373	153.238	122.797
	80.0898	81.326	57.7127
	31.4354	138.732	111.166
	19.4829	323.714	128.743
	36.4974	135.423	56.5743
	51.1516	319.441	87.2475
	27.3848	585.969	114.326
	73.359	1515.72	60.2465
	23.8856	437.459	87.8906
	34.9972	280.689	233.484
	19.4093	248.961	92.9606
	27.9894	104.242	69.9469
	19.3095	180.888	47.6031
	18.6642	233.344	36.3536
	24.1014	77.8064	53.1907
	20.2725	56.5882	51.7995
	18.2181	112.667	28.979
	16.7784	127.348	79.4176
	42.1919	306.446	26.5278
	174.893	104.701	60.7907
	25.7474	55.5516	226.773
	200.374	42.2279	65.3474
	210.608	53.0635	104.069
	107.702	87.4201	115.86
	167.528	746.902	32.4001
	156.683	97.905	32.2186
	354.745	76.4023	90.0636
	275.462	55.2983	76.0313
	280.269	36.6288	261.434
	67.2115	50.4124	573.03
	47.5991	30.3206	288.106
	68.1182	36.2453	47.3624
	90.7066	32.8149	26.6301
	112.835	393.622	30.9344
	20.1374	390.037	149.086
	94.5218	46.6676	27.7562
	39.2163	45.0751	27.732
	23.5036	39.2483	26.8886
	36.1341	37.5794	81.7467
	92.5037	82.9127	50.5091
	29.8805	55.1415	46.8132
	103.834	108.625	36.586
	84.4987	177.434	33.6083
	28.7718	240.61	34.9998
	19.6567	40.25	44.4488
	51.8125	57.0775	117.095
	185.259	38.7614	37.1868
	71.2047	71.6936	56.1343
	22.124	44.6733	258.396
	82.6682	26.7255	193.099
	112.918	163.532	132.827
	51.5524	64.7933	241.151
	83.6969	42.8932	241.13
	250.859	62.161	77.6864
	53.3647	86.0929	74.1635
	66.1616	28.5807	114.023
	50.5192	41.2521	90.7108
	47.0401	34.2842	45.6201
	106.06	27.318	106.459
	38.5145	45.812	71.8201
	52.4292	41.8054	152.385
	22.1953	66.9115	215.442
	56.7497	30.7736	146.504
	23.7578	29.5771	194.597
	31.7931	25.2594	276.247
	36.9009	24.9515	47.4976
	28.3434	10.9048	101.301
	62.3845	18.0772	68.5246
	96.7384	49.6545	119.22
	54.8252	80.2867	68.1697
	38.5291	175.419	44.3292
	19.6651	66.8858	95.179
	208.3	77.1973	51.8763
	23.1676	184.701	54.6965
	90.623	35.1238	101.975
	105.113	55.6933	84.4262
	25.3618	54.8333	146.031
	83.6899	15.7066	78.709
	56.5946	50.7626	46.3023
	40.9281	24.9803	52.0835
	26.3498	33.0831	53.563
	21.4302	12.8203	119.917
	24.8702	16.9027	105.419
	153.442	17.8812	115.792
	51.5568	77.6454	96.9783
	87.4719	21.0943	65.9333
	51.4644	30.2867	40.2869
	233.703	29.2177	70.9567
	52.3243	18.8129	135.427
	88.1807	31.413	66.1223
	53.2391	15.8805	74.6705
	176.341	15.7988	228.518
	152.092	31.7591	90.504
	179.831	36.3312	209.419
	284.876	31.9321	178.739
	193.329	74.5642	86.0851
	688.327	25.8178	85.8518
	375.357	15.7826	43.5412
	123.337	11.7408	38.7275
	282.028	29.6509	40.1603
	57.6011	44.8876	54.4271
	58.3182	20.8687	63.7982
	66.4253	111.43	95.9298
	47.7499	20.03	51.029
	51.631	15.5007	43.0811
	47.7542	36.9852	101.042
	59.4435	44.9424	37.5167
	60.1808	44.3389	42.6189
	85.8461	14.999	67.0577
	170.17	187.759	65.7586
	135.545	362.118	58.0168
	349.634	290.138	52.4378
	128.418	90.5843	63.7906
	815.674	153.286	99.5251
	254.348	98.74	68.7606
	197.956	42.867	85.5506
	71.9074	77.4914	40.5138
	43.6723	59.8066	88.6607
	122.805	132.531	59.8071
	63.6151	36.9362	27.8213
	60.0031	25.5278	61.0963
	74.0744	51.3869	42.7998
	147.414	56.0509	148.39
	187.013	36.0212	155.815
	58.7208	26.413	130.638
	78.843	69.4394	99.9804
	51.663	97.7159	30.8569
	76.4409	62.7287	74.694
	52.199	46.8712	42.6972
	91.3105	25.5396	116.906
	59.1098	80.4892	66.939
	71.9086	106.7	78.3194
	74.724	22.4758	29.5026
	91.6563	21.6108	42.8594
	23.2001	58.7557	29.1828
	50.2449	20.7469	39.6632
	73.5445	28.2048	48.7859
	15.4574	24.3884	61.4319
	51.5878	47.4545	51.6744
	55.2457	26.3968	58.6819
	43.0184	74.5264	106.945
	50.9275	102.672	163.559
	45.5774	167.766	182.213
	23.2843	94.1395	112.719
	17.8018	119.46	74.729
	51.5106	40.8807	40.0593
	25.3599	182.496	45.9858
	217.621	107.72	64.1632
	190.722	131.874	50.4988
	100.741	275.848	40.3787
	75.653	216.291	73.2635
	70.565	317.583	83.1826
	19.5164	324.271	30.6152
	15.9757	173.562	100.499
	52.4627	204.867	34.3829
	36.4321	260.04	37.4431
	17.2195	158.302	43.8014
	31.0162	68.0732	115.886
	43.6445	75.6339	33.7989
	20.8111	191.255	42.1494
	105.824	83.9058	52.5068
	50.2016	74.9823	71.8724
	48.0075	114.485	60.4084
	282.502	160.26	26.7246
	279.221	56.6985	45.5583
	435.818	72.238	22.2796
	373.722	134.603	66.8307
	202.542	112.849	77.098
	87.4499	47.6678	137.813
	80.4055	48.3739	48.1243
	23.0147	154.018	93.5761
	115.413	225.29	37.4186
	20.5299	79.7668	144.675
	57.2601	53.2228	594.056
	65.2382	119.537	223.884
	21.1921	133.425	72.9866
	29.8673	173.871	62.8602
	29.4865	173.101	32.6576
	97.9144	40.0079	34.0107
	118.329	90.4036	71.9054
	53.0458	103.918	24.4341
	52.2871	87.7953	55.512
	189.092	51.4057	25.2014
	40.7231	70.9315	71.3426
	22.584	70.0785	110.537
	25.5623	57.5483	46.8225
	46.0825	41.9209	85.5568
	22.6368	41.6891	30.8238
	55.6719	44.2046	46.4637
	28.4196	82.2235	44.3352
		43.6004	30.9829
		38.2071	33.4887
		79.9423	38.3286
		87.3316	30.42
		57.5528	43.9626
		22.3298	43.3761
		37.7474	66.0024
		18.9924	65.3941
		39.2551	56.8459
		23.5237	25.3806
		42.8742	76.5589
		25.0819	63.1413
		44.0218	50.4947
		30.8302	73.2023
		31.7871	53.9802
		281.491	43.7115
		147.337	59.0547
		175.253	21.6781
		167.202	32.5675
		104.234	24.7282
		53.9845	91.6325
		19.9343	55.3106
		44.565	25.8418
		88.0636	22.5282
		82.0102	37.5074
		24.4204	29.1232
		20.566	35.8416
		37.7503	41.7674
		36.0826	77.6874
		40.756	39.8519
		37.5262	54.5886
		28.2274	41.6315
		31.2615	36.7152
		25.1378	80.2091
		20.7997	39.2808
		24.5796	36.7253
		18.6795	28.8974
		73.9702	22.2752
		23.6681	29.0625
		157.652	129.765
		75.9852	111.11
		60.4153	77.8076
		25.5952	50.8958
		81.2048	100.143
		82.4552	146.453
		21.3114	196.218
		39.2917	388.39
		21.7887	451.681
		130.521	38.3778
		19.8925	171.182
		88.2345	145.824
		20.3667	76.525
		21.2864	41.1527
		98.1856	44.4503
		48.1342	28.9126
		11.6507	47.2405
		18.5156	57.5572
		109.626	32.5636
		12.1983	36.4948
		186.977	252.014
		31.1449	63.3134
		16.9772	293.451
		38.8569	326.993
		22.0119	25.8638
		30.5325	104.265
		16.7679	129.247
		30.1343	136.386
		73.0679	37.6673
		93.7943	28.9237
		12.4894	26.3483
		13.0324	100.511
		21.843	80.0045
		20.5142	72.1653
		47.2566	244.236
		30.5399	30.7624
		22.6057	68.0074
		25.2552	21.7926
		20.8727	91.7336
		127.881	29.2602
		29.2895	40.287
		36.3593	42.4956
		44.4474	22.4337
		143.674	51.3698
		157.163	56.6049
		88.4289	128.696
		33.3742	100.323
		91.0982	52.264
		43.947	26.8348
		58.3145	37.0764
		102.426	75.9586
		37.5823	24.9911
		126.114	64.7105
		48.3008	66.687
		47.0625	204.207
		34.1464	163.803
		33.1627	138.314
		69.5982	249.582
		89.9312	280.797
		38.034	55.0198
		35.1363	117.991
		56.659	209.305
		79.1716	111.891
		138.448	66.3182
		86.4637	63.6528
		71.1286	54.4176
		154.335	47.4125
		69.9695	217.518
		128.737	134.383
		55.4556	164.396
		274.154	117.667
		272.336	81.5958
		142.033	90.1513
		297.726	60.5194
		593.791	53.3422
		416.536	200.27
		552.654	85.1003
		382.649	364.005
		392.892	46.7213
		249.817	79.0991
		228.944	50.1234
		60.1776	78.553
		170.187
		37.3313
		41.4585
		25.9023
		49.4084
		212.582
		292.575
		47.0496
		28.8227
		87.605
		181.317
		202.392
		255.204
		169.149
		162.641
		188.235
		29.3383
		273.492
		39.9094
		158.46
		110.183
		48.0726
		201.689
		75.949
		121.196
		135.589
		367.557
		342.668
		243.813
		40.6907
		55.4356
		79.8308
		42.7338
		44.1711
		25.7332
		46.8981
		60.1181
		48.3651
		44.7186
		57.1484
		152.674
		132.008
		40.1719
		85.9188
		51.3102
		36.4429
		48.1385
		28.1568
		70.0425
		112.75
		50.4938
		132.479
		65.9153
		117.119
		332.971
		253.582
		121.662
		241.095
		307.49
		537.603
		414.835
		196.388
		144.923
		132.87
		228.044
		157.666
		140.319
		126.467
		50.5347
		51.6
		131.185
		50.7242
		43.819
		18.6319
		22.4038
		19.8777
		16.5567
		49.0361
		33.5713
		37.2428
		77.9097
		142.487
		56.7632
		23.7254
		73.8478
		18.8944
		54.0542
		42.5781
		19.9464
		31.8987
		52.675
		26.087
		75.4326
		30.4142
		36.1186
		61.3611
		34.6718
		29.7217
		22.4557
		17.4212
		24.4991
		148.259
		279.753
		196.834
		109.81
		294.313
		206.338
		99.8418
		359.093
		170.359
		151.745
		227.893
		739.652
		351.546
		230.758
		222.89
		589.896
		782.133
		506.136
		301.078
		143.188
		115.421
		134.647
		219.036
		167.25
		142.993
		388.039
		137.558
		270.348
		131.977
		155.563
		433.013
		218.787
		54.8919
		171.012
		56.294
		88.6572
		32.4364
		65.7961
		54.504
		35.7452
		146.251
		238.623
		91.6641
		224.346
		416.876
		312.081
		119.004
		368.596
		264.609
		216.648
		86.0874
		126.878
		166.813
		92.0675
		238.098
		95.1367
		81.1112
		175.398
		291.491
		251.697
		102.762
		118.366
		26.1974
		75.5268
		24.0784
		70.1908
		29.3297
		64.4902
		47.5354
		67.1859
		33.4093
		53.7337
		93.594
		89.2566
		127.783
		46.8833
		83.1531
		24.7196
		92.093
		103.887
		98.0432
		88.2073
		106.88
		83.5307
		332.007
		118.422
		119.004
		66.3872
		53.6382
		90.1804
		40.9237
		26.2774
		44.0806
		54.2076
		63.114
		41.7231
		80.0972
		147.157
		186.692
		109.602
		190.436
		316.774
		417.866
		309.227
		116.196
		212.878
		277.456
		98.9851
		116.4
		160.848
		116.089
		182.409
		185.689
		101.398
		86.6893
		104.39
		90.407
		38.2868
		42.2164
		79.2795
		129.903
		88.7685
		109.608
		68.8181
		58.3194
		45.2859
		109.396
		129.717
		74.0168
		97.2769
		120.53
		78.1464
		46.8863
		56.684
		60.3502
		81.8941
		57.4479
		207.322
		53.9026
		180.113
		52.5702
		64.9323
		61.1298
		68.3717
		74.3155
		46.0183
		43.2766
		81.1614
		81.815
		104.469
		61.5779
		86.554
		41.1237
		44.5257

## Sheet: Figure 2a STAT
Panel	Variable	n	Mean	Test type	Statistic	p-value	effect size
	(condition)		(SD)		(H or U)		(comp. to *)
2A	Amplitude (pA)			KW (all conditions)	28.2	1.99.10-11
	(PND9-10)*	78	62.15 (55.43)	MWU ( PND9-10 vs 12-13)	8573.0	0.0055	0.0
	(PND12-13)	271	87.28 (94.17)	MWU (PND9-10 vs 14-18)	17494.0	4.74.10-6	0.29
	(PND14-18)	647	112.71 (127.57)	MWU (PND9-10 vs 30)	10591.0	9.05.10-6	0.41
	(PND<30)	392	91.71 (87.94)	MWU (PND12-13 vs 14-18)	76176.0	0.00085	0.35
				MWU (PND12-13 vs 30)	48064.0	0.019
				MWU (PND14-18 vs 30)	119957.0	0.071
KW = Kruskal Wallis			MWU = two-tailed Mann Whitney U

## Sheet: Figure 2b
Map#	Condition	Propotion of active sites (%)									effect size
150408(1)	PND9-10	3.125									(comp. to *)
150409(1)	PND9-10	12.5
150409(2)	PND9-10	7.812
150410(1)	PND9-10	3.125
150410(2)	PND9-10	1.562
150410(3)	PND9-10	1.562
150427(1)	PND9-10	3.125
150427(2)	PND9-10	6.25
150428(1)	PND9-10	6.25
150428(2)	PND9-10	10.938
150428(3)	PND9-10	4.688
150407(1)	PND12-13	15.625
150429(1)	PND12-13	10.938
150429(2)	PND12-13	21.094
150429(3)	PND12-13	6.25
151123(1)	PND12-13	23.438
151124(1)	PND12-13	23.438
151214(1)	PND12-13	14.062
151214(2)	PND12-13	13.281
151214(3)	PND12-13	1.562
151215(1)	PND12-13	35.938
151215(2)	PND12-13	34.375
151215(3)	PND12-13	11.719
151117(1)	PND14-18	39.062
151128(1)	PND14-18	24.219
151216(1)	PND14-18	39.583
151216(2)	PND14-18	20.312
151217(1)	PND14-18	31.25
151217(2)	PND14-18	28.125
151217(3)	PND14-18	42.969
151221(1)	PND14-18	29.688
151221(2)	PND14-18	9.375
151222(1)	PND14-18	22.656
151222(2)	PND14-18	17.188
151223(1)	PND14-18	51.562
151223(2)	PND14-18	43.75
151229(1)	PND14-18	74.219
151229(2)	PND14-18	46.094
150326(2)	PND>30	15.625
150326(3)	PND>30	13.281
150414(1)	PND>30	38.281
150414(2)	PND>30	30.469
150423(1)	PND>30	27.344
150424(1)	PND>30	30.469
150424(2)	PND>30	32.031
160414(2)	PND>30	53.906
160425(1)	PND>30	41.406
160503(1)	PND>30	23.438

## Sheet: Figure 2b STAT
Panel	Variable	n	Mean	Test type	Statistic	p-value
	(condition)		(SD)		(H or U)
2B	Active sites			KW (all conditions)	27.59	0.000004
	in whole map			MWU (PND9-10 vs 12-13)	16.5	0.015
	(%)			MWU (PND9-10 vs 14-18)	2.0	0.00019
	(PND9-10)	11	5.54 (3.49)	MWU (PND9-10 vs 30)	0.0	0.00072
	(PND12-13)	12	17.64 (9.99)	MWU (PND12-13 vs 14-18)	32.0	0.03
	(PND14-18)	15	34.67 (15.62)	MWU (PND12-13 vs 30)	24.0	0.11
	(PND<30)	10	30.62 (11.43)	MWU (PND14-18 vs 30)	85.0	1.0
	KW = Kruskal Wallis			MWU = two-tailed Mann Whitney U

## Sheet: Figure 2c-d
Aligned Z-score patterns (low-resolution mappings - PND9-10 | PND12-13 | PND 1418 | PND>30)
Position (%P1-)	150408(1)_PND9-10	150409(1)_PND9-10	150409(2)_PND9-10	150410(1)_PND9-10	150410(2)_PND9-10	150410(3)_PND9-10	150427(1)_PND9-10	150427(2)_PND9-10	150428(1)_PND9-10	150428(2)_PND9-10	150428(3)_PND9-10	150407(1)_PND12-13	150429(1)_PND12-13	150429(2)_PND12-13	150429(3)_PND12-13	151123(1)_PND12-13	151124(1)_PND12-13	151214(1)_PND12-13	151214(2)_PND12-13	151214(3)_PND12-13	151215(1)_PND12-13	151215(2)_PND12-13	151215(3)_PND12-13	151117(1)_PND14-18	151128(1)_PND14-18	151216(1)_PND14-18	151216(2)_PND14-18	151217(1)_PND14-18	151217(2)_PND14-18	151217(3)_PND14-18	151221(1)_PND14-18	151221(2)_PND14-18	151222(1)_PND14-18	151222(2)_PND14-18	151223(1)_PND14-18	151223(2)_PND14-18	151229(1)_PND14-18	151229(2)_PND14-18	150326(2)_PND>30	150326(3)_PND>30	150414(1)_PND>30	150414(2)_PND>30	150423(1)_PND>30	150424(1)_PND>30	150424(2)_PND>30	160414(2)_PND>30	160425(1)_PND>30	160503(1)_PND>30
-200						0.395287	6.06411	0.46778				0.605363			0.419429	3.23831		0.33171						7.9839			5.73166		0.296674	1.42938	1.10686		4.05288	1.28354		6.63866	10.8653				4.10297					6.13142	0.486081
-199						0.40128	5.39032	0.439609				0.706257			0.377486	2.81556		0.290246						7.7187			6.44812		0.333758	0.866538	1.38121		4.63186	0.962658		5.80882	9.05444				3.69267					4.90514	0.425321
-198						0.407273	4.71653	0.502411				0.80715			0.335543	3.37867		0.248782						7.4535			7.16458		0.370843	0.990329	1.65556		5.21084	1.05912		6.09509	7.24356				3.28237					3.67885	0.536609
-197						0.465454	4.3445	0.565212				0.908044			0.2936	3.94178		0.260245					0.699298	7.18831			7.16458		0.370843	1.11412	1.92991		5.78982	1.15558		6.38136	5.43267				3.57429		1.57112			2.45257	0.647897
-196						0.523636	3.97246	0.628013				1.00894			0.251658	4.50489		0.271707					0.699298	6.92311			6.44812		0.333758	1.23791	2.20426		5.78982	1.25204		6.66762	8.58091				3.8662		1.57112			2.55784	0.759185
-195						0.581818	3.60043	0.628013				1.00894			0.209715	5.068		0.283169					0.629369	6.65791			5.73166		0.296674	1.23791	2.4786		5.21084	1.66939		6.95389	11.7292				4.15812		1.414			2.66311	0.870473	6.82237
-194						0.581818	3.2284	0.565212				0.908044			0.232893	5.63111		0.294631					0.559439	6.39272			5.01521		0.25959	1.11412	2.75295		4.63186	2.08673		7.24015	14.8774				4.45003		1.39684			3.99466	0.981761	6.82237
-193						0.523636	2.85636	0.502411				0.80715			0.256071	5.63111		0.306094					0.489509	6.12752			4.29875		0.222506	0.990329	3.14623		4.05288	2.50408		7.52642	19.8365				4.74195		1.37967			5.32621	1.09305	6.14013
-192						0.465454	2.48433	0.439609			2.05523	0.706257			0.279249	5.068		0.317556				2.454	0.525435	7.00288			5.06393		0.185421	0.866538	3.53951		3.47389	2.92143		7.81269	24.7957				5.03386		1.36251			6.65776	1.20434	5.45789
-191						0.407273	2.1123	0.426358			2.05523	0.72171	0.416372		0.302427	4.50489		0.370482				2.454	0.561361	7.87824			5.8291		0.148337	1.02076	3.93279		2.89491	3.33877		8.92879	29.7548				5.32578		1.34534			7.98932	1.37638	4.77566
-190						0.419	2.41406	0.413107			1.84971	0.737164	0.416372		0.325605	3.94178		0.423408				2.2086	0.597288	8.7536			6.59428		0.111253	1.17497	3.93279		2.35483	3.75612		10.0449	34.714				5.61769		1.32817			9.32087	1.54843	4.17661
-189						0.430728	2.71581	0.399856	1.92904		1.64419	0.752618	0.374735		0.390725	3.37867		0.476334				1.9632	0.633214	8.7536			7.35946		0.0741685	1.32919	3.53951		1.81474	4.17347		11.161	39.6731				6.3199		1.31101			10.6524	1.72048	3.57756
-188						0.442456	3.01757	0.386604	1.92904		1.58336	0.768072	0.333097		0.455846	2.81556		0.52926				1.7178	0.66914	7.87824			8.12464		0.157564	1.48341	3.14623		1.27466	4.17347	7.76355	11.161	44.6322				7.02211		1.29384			11.984	1.72048	2.97851
-187						0.454184	3.01757	0.373353	1.73613		1.52253	0.783525	0.29146		0.520967	2.25245		0.52926				1.52807	0.705066	7.00288			8.88981		0.240959	1.63763	3.47883		0.73457	3.75612	7.76355	10.0449	49.5914				7.02211		1.27667			13.3155	1.54843	2.37946
-186					0.850428	0.465911	2.71581	0.360102	1.54323		1.4617	0.798979	0.284577		0.586088	1.76687		0.476334				1.33835	0.740993	8.59026			10.3715		0.361439	1.79185	3.81143		0.194485	3.33877	6.98719	8.92879	49.5914				6.3199		1.25951			13.3155	1.37638	1.78041
-185					0.850428	0.477639	2.41406	0.346851	1.35033		1.40088	0.814433	0.277694		0.651209	1.2813		0.423408				1.14862	0.846849	10.1776			11.8531		0.481918	1.94607	4.14402		0.233382	2.92143	6.21084	7.81269	44.6322				5.61769		1.39945			11.984	1.20434	1.18136
-184					0.765386	0.489367	2.1123	0.396401	1.71998		1.34005	0.930781	0.270811	0.705225	0.651209	0.795726		0.370482				0.9589	0.952705	11.765			13.3347		0.602398	2.22407	4.47662		0.272279	2.50408	6.55062	7.32361	39.6731				5.57272		1.39945			10.6524	1.49508	0.582311
-183					0.680343	0.559276	1.86656	0.445951	2.08963		1.27922	1.04713	0.263928	0.705225	0.586088	0.310153		0.317556	0.666946			0.769175	1.05856	13.3524			14.8164		0.722877	2.50208	4.80922		0.311176	2.08673	6.8904	6.83453	34.714				5.52775		1.25951			9.32087	1.78582	0.665498
-182					0.649492	0.629186	1.62083	0.495501	2.45928		1.2184	1.16348	0.257045	0.634703	0.520967	0.387691		0.296984	0.666946			0.579451	1.05856	14.9398			14.8164		0.843357	2.78009	5.14181		0.350073	1.66939	7.23018	6.34545	29.7548				5.48279		1.11956			7.98932	2.07657	0.748686
-181					0.618641	0.699095	1.37509	0.495501	2.82894		1.15757	1.16348	0.250162	0.56418	0.455846	0.465229		0.276412	0.600251			0.389726	0.952705	16.5272			13.3347		0.963837	2.78009	5.47441		0.38897	1.54833	7.56997	5.85637	24.7957				5.43782		1.04365			6.65776	2.36731	0.831873
-180					0.58779	0.699095	1.12936	0.445951	3.19859		1.30226	1.04713	0.243278	0.549864	0.390725	0.542767		0.25584	0.577473			0.445401	0.846849	18.1145			11.8531		1.08432	2.50208	5.807		0.38897	1.42727	7.90975	5.3673	19.8365				5.39285		0.96774		5.58521	5.32621	2.65806	0.831873
-179			0.523268		0.556939	0.629186	0.88362	0.396401	3.56824		1.44696	0.930781	0.278033	0.535549	0.325605	0.620305		0.235269	0.554695			0.501076	1.53714	19.7019			10.3715		1.2048	2.22407	6.53288		0.350073	1.30621	8.24953	4.87822	18.3354				5.34788		0.891828		5.58521	3.99466	2.9488	0.748686
-178			0.523268		0.526087	0.559276	0.637885	0.346851	3.9379		1.44696	0.814433	0.312787	0.521233	0.292921	0.697844		0.214697	0.531917			0.556752	2.22743	22.1647			8.88981		1.2048	1.94607	7.25876		0.311176	1.18516	8.58932	4.38914	16.8342				5.30291		0.815917		5.02669	3.0721	3.23954	0.665498
-177			0.470941		0.495236	0.489367	0.392149	0.341273	4.50045		1.30226	0.787818	0.347541	0.506917	0.260238	0.775382		0.194125	0.509138			0.556752	2.91772	24.6274			9.87426		1.08432	1.66806	7.25876		0.272279	1.48145	8.9291	5.01616	15.3331				5.25794		0.740005		4.46817	2.14953	3.70233	0.582311
-176			0.509164		0.464385	0.419457	0.44817	0.335695	5.06301	0.483859	1.15757	0.761203	0.347541	0.492601	0.227555	0.775382		0.226479	0.48636			0.501076	3.60801	24.6274			10.8587		0.963837	1.67391	6.53288		0.233382	1.77773	10.0452	5.64318	13.8319			0.444689	5.91518		0.664094		4.38226	1.22697	4.16513	0.576459
-175			0.547387		0.433534	0.388129	0.504191	0.330117	5.62556	0.483859	1.01287	0.734588	0.312787	0.478286	0.194872	0.697844		0.258833	0.463582			0.445401	4.29831	22.1647			11.8431		0.843357	1.67977	5.807		0.194485	2.07402	11.1614	6.2702	17.2899			0.444689	6.57243		0.588182		4.29634	1.63596	4.62792	0.570607
-174			0.585609		0.487726	0.356802	0.560213	0.324539	5.62556	0.435473	1.018	0.707973	0.278033	0.46397	0.162189	0.620305	2.06605	0.291187	0.440803			0.389726	4.9886	19.7019			12.8276		0.722877	1.68563	5.08113		2.91994	2.37031	11.1614	6.2702	20.7479			0.400221	6.57243		0.51227		4.21043	2.04495	4.62792	0.564755
-173			0.623832		0.541918	0.325474	0.560213	0.318961	5.06301	0.466747	1.02312	0.681358	0.243278	0.449654	0.194626	0.542767	2.06605	0.323541	0.418025			0.817825	5.67889	17.2392			13.812		0.602398	1.69149	4.40539		5.6454	2.6666	10.0452	5.64318	24.2059			0.394045	5.91518		0.576304		4.12451	2.45394	4.16513	0.558903
-172			0.662054		0.541918	0.294146	0.504191	0.313383	4.50045	0.49802	1.02825	0.654742	0.260329	0.505861	0.227064	0.465229	1.85944	0.323541	0.395247			1.24592	6.36918	17.4541			14.7965		0.481918	1.69735	3.72965		8.37086	2.96289	9.23869	5.01616	27.6639			0.38787	5.25794		0.640338		4.0386	2.86293	3.70233	0.553051
-171			0.700277		0.487726	0.262818	0.44817	0.307805	4.0589	0.529294	1.03337	0.628127	0.27738	0.562068	0.259502	0.387691	2.42075	0.291187	0.439163			1.67402	7.16533	17.6689			17.2625		0.361439	1.70321	3.05391		11.0963	2.96289	8.43214	4.38914	31.1219			0.381695	4.80411		0.640338		3.95268	3.27192	3.23954	0.547199
-170			0.738499		0.459361	0.231491	0.392149	0.351777	3.61736	0.560568	1.0385	0.71786	0.294431	0.562068	0.29194	1.63191	2.98205	0.258833	0.439163			2.10212	7.96148	17.8838			19.7286		0.240959	1.98707	2.37817		13.8218	2.6666	7.6256	5.41435	34.5799			0.37552	4.35028		0.576304		3.86677	3.68092	3.24231	0.541347
-169			0.776722		0.430996	0.270072	0.382326	0.395749	3.17581	0.591841	1.04362	0.807592	0.311482	0.505861	0.324377	2.87613	3.54336	0.226479	0.395247			2.53022	7.96148	18.0987			22.1947		0.12048	2.27094	1.70242		16.5861	2.37031	6.81905	6.43955	34.5799			0.369345	3.89645		0.51227	0.825924	3.78085	4.08991	3.24507	0.618683
-168			0.814945		0.402631	0.308654	0.372504	0.439721	2.73426	0.623115	1.04875	0.897325	0.328533	0.51155	0.324377	4.12035	4.10467	0.194125	0.351331			2.95832	7.16533	18.3135			24.6608		0.0721685	2.55481	1.02668		19.3505	2.07402	6.0125	7.46476	31.1219			0.36317	3.44262		0.89243	0.825924	4.25346	4.08991	3.24784	0.696018
-167			0.905494		0.374267	0.347236	0.362681	0.439721	2.29271	0.654388	1.19857	0.897325	0.345584	0.51724	0.29194	5.36457	4.66597	0.24017	0.370536			3.38642	6.36918	18.5284			24.6608		0.144337	2.83868	0.350943		22.1149	1.77773	5.20596	8.48997	27.6639		0.66412	0.356995	2.98879		1.27259	0.743332	4.72607	3.68092	3.25061	0.773354
-166			0.905494		0.345902	0.385818	0.352859	0.395749	1.85116	0.685662	1.34839	0.807592	0.362635	0.522929	0.259502	6.60879	5.22728	0.286215	0.389741	0.995271		3.87019	5.75798	18.7433			22.1947		0.216505	2.83868	0.401078		24.8792	1.48145	4.39941	9.51517	24.2059		0.66412	0.35082	2.53496		1.65275	1.60965	4.72607	3.27192	3.25337	0.773354
-165			0.814945		0.317537	0.385818	0.343036	0.351777	1.40962	0.716936	1.49821	0.71786	0.41444	0.528618	0.227064	7.93054	5.78858	0.33226	0.408947	0.995271		4.35397	5.14677	21.4209			19.7286		0.288674	2.55481	0.451213		27.6436	1.18516	3.59287	10.5404	20.7479		0.597708	0.344645	2.08112		2.03291	2.47596	4.25346	2.86293	3.25614	0.696018
-164			0.804613		0.289172	0.347236	0.333214	0.307805	0.968068	0.796595	1.49821	0.628127	0.466245	0.534308	0.194626	9.2523	6.34989	0.378306	0.428152	0.895744		4.83774	4.53557	24.0985			17.2625		0.360842	2.27094	0.501347		27.6436	1.41657	2.78632	11.5656	17.2899	1.78856	1.47998	0.382939	1.62729		2.41307	3.34227	4.58638	2.45394	3.2589	0.618683
-163		0.425461	0.794281		0.260807	0.308654	0.323391	0.307662	1.08908	0.796595	1.34839	0.538395	0.51805	0.539997	0.162189	10.5741	6.91119	0.424351	0.447357	0.90821		4.83774	3.92437	26.7761			14.7965		0.433011	1.98707	0.501347		24.8792	1.64798	3.09591	13.2178	13.8319	1.78856	2.36226	0.382939	1.83071		2.79323	4.20859	4.9193	2.04495	3.72446	0.541347
-162		0.606961	0.78395		0.232442	0.270072	0.36959	0.30752	1.21009	0.716936	1.19857	0.554986	0.51805	0.545687	0.156642	11.8958	7.6791	0.470396	0.466562	0.920676		4.35397	3.31317	26.7761			15.7003		0.505179	2.6757	0.451213		22.1149	1.87939	3.09591	14.87	12.0147	1.60971	3.24454	0.344645	2.03412		3.17339	5.0749	5.25222	1.63596	4.19002	0.763686
-161		0.745915	0.773618		0.258269	0.280188	0.415789	0.307377	1.21009	0.637276	1.23484	0.571577	0.466245	0.551376	0.151096	13.2176	7.6791	0.548795	0.485768	0.933143		3.87019	2.70196	24.0985			16.6042		0.577348	3.36433	0.401078		19.3505	2.1108	2.78632	16.5223	10.1976	1.43085	4.12681	0.306351	2.03412		3.55355	5.94122	5.58515	1.22697	4.65558	0.986025
-160		0.884869	0.763286		0.258269	0.290303	0.461988	0.307235	1.08908	0.788899	1.27112	0.588168	0.41444	0.557065	0.145549	13.2176	6.91119	0.627195	0.504973	0.945609		3.38642	2.09076	21.4209			17.508	0.584716	0.649516	4.05296	0.350943		16.5861	2.6385	2.47673	16.5223	8.38036	1.43152	5.00909	0.301154	1.83071		3.99774	6.80753	5.91807	1.56791	4.65558	1.20836
-159		1.02382	0.752955		0.232442	0.300419	0.461988	0.307092	0.968068	0.940521	1.30739	0.604759	0.397497	0.618961	0.140003	11.8958	9.53536	0.705594	0.568095	0.958076		2.98282	1.47956	18.7433			18.4118	0.584716	0.721685	4.74158	0.622093		13.8218	3.1662	4.17793	14.87	6.56316	1.43219	5.89136	0.295957	1.62729		4.44193	7.67385	6.25099	1.90885	4.19002	1.4307
-158		1.16278	0.742623		0.206615	0.310534	0.415789	0.30695	0.84706	1.09214	1.34367	0.62135	0.380553	0.618961	0.134456	10.5741	12.1595	0.783993	0.631216	0.970542		2.57922	1.6645	18.7973			19.3157	0.526244	0.721685	5.43021	0.893242		11.1273	3.6939	5.87913	13.2178	8.20395	1.43285	6.77364	0.290759	1.57481		4.44193	8.54016	6.58391	2.24979	3.72446	1.65304
-157		1.30173	0.732291		0.230388	0.32065	0.36959	0.306807	0.782804	1.24377	1.37994	0.637942	0.36361	0.557065	0.161348	9.2523	14.7837	0.783993	0.631216	0.983009		2.17561	1.84945	18.8513			20.2195	0.713488	0.649516	6.11884	1.16439		8.43282	4.2216	7.58033	11.5656	9.84474	1.43352	7.65592	0.285562	1.52232		3.99774	9.48907	6.91683	2.99972	3.2589	1.87538
-156		1.44068	0.721959		0.25416	0.330765	0.323391	0.350637	0.718547	1.39539	1.41622	0.744265	0.346666	0.495169	0.188239	7.93054	17.4079	0.705594	0.568095	0.995475		1.77201	1.84945	18.9053			23.5895	0.900732	0.577348	6.80747	1.43554		5.73834	4.7493	9.28154	12.6109	11.4855	1.43419	8.53819	0.280365	1.46984		3.55355	9.48907	7.24975	3.74965	2.90831	2.09772
-155		1.57964	0.802177		0.277932	0.340881	0.313451	0.394466	0.654291	1.54701	1.45249	0.850589	0.329723	0.775303	0.21513	6.60879	20.032	0.627195	0.576533	1.00794		1.36841	1.6645	18.9592			26.9594	1.08798	0.505179	7.77996	1.70669		3.04386	5.27701	10.9827	13.6562	13.1263	1.43486	9.48688	0.275168	1.41735		4.38555	8.54016	8.05528	4.49958	2.55772	2.39739
-154		1.71859	0.802177		0.301705	0.389578	0.303511	0.438296	0.590035	1.69863	1.48877	0.956912	0.312779	1.05544	0.242021	5.28703	22.6562	0.548795	0.584972	1.11993		0.964808	1.47956	19.0132			30.3293	1.27522	0.433011	8.75246	1.97784		0.349381	5.27701	12.6839	14.7016	14.7671	1.43552	9.48688	0.269971	1.36487		5.21755	7.59125	8.05528	5.24951	2.20712	2.69707
-153		1.85755	0.721959		0.325477	0.438275	0.29357	0.438296	0.525779	1.85026	1.67486	1.06324	0.295836	1.33557	0.268913	5.46368	25.2803	0.470396	0.593411	1.11993		0.561206	1.29461	19.0672			33.6992	1.46246	0.360842	9.72495	2.24899		0.419258	4.7493	14.3851	15.7469	16.4079	1.43619	8.53819	0.264774	1.31238		6.04956	6.9682	7.24975	5.99944	1.85653	2.99674
-152		1.815	0.716035		0.34925	0.486972	0.28363	0.394466	0.461523	2.08154	1.86096	1.06324	0.278892	1.6157	0.268913	5.64033	27.9045	0.709325	0.601849	1.04618		0.641378	1.18008	19.1212			33.6992	1.64971	0.288674	9.72495	2.57027		0.489134	4.2216	16.0863	16.7922	16.4079	1.61571	8.04171	0.29787	1.2599		6.88156	6.34515	6.44422	6.74937	1.50594	2.99674
-151		1.70927	0.710111		0.373022	0.486972	0.27369	0.350637	0.397266	2.31282	1.86096	0.956912	0.313754	1.89584	0.242021	5.81698	30.5287	0.948254	0.610288	0.972433		0.72155	1.06556	21.8528			30.3293	1.83695	0.216505	8.75246	2.89156		0.55901	3.6939	18.0971	17.8375	14.7671	1.79524	7.54523	0.330967	1.20741		7.71356	5.7221	6.40711	7.4993	1.15534	2.69707
-150		1.60355	0.704187		0.396794	0.438275	0.263749	0.306807	0.454019	2.31282	1.67486	0.850589	0.348615	2.17597	0.21513	5.99364	33.9208	1.18718	0.618727	0.898682		0.801722	0.951026	24.5844			26.9594	2.0242	0.144337	7.77996	3.21284		0.628886	3.1662	20.1079	18.8829	13.1263	1.79524	7.04875	0.330967	1.35834		8.54557	5.09905	6.36999	7.4993	0.804751	2.39739
-149		1.49782	0.698262		0.446394	0.389578	0.253809	0.262978	0.510771	2.08154	1.48877	0.744265	0.348615	2.4561	0.188239	7.49205	33.9208	1.42611	0.627166	0.824931		0.801722	0.836498	27.316			23.5895	2.21144	0.45115	6.80747	3.21284		0.698763	2.6385	20.1079	21.5804	11.4855	1.61571	6.55227	0.29787	1.50926		9.37757	4.476	6.33288	6.74937	0.919716	2.09772
-148		1.3921	0.692338		0.495993	0.340881	0.290067	0.299499	0.567524	1.85026	1.30267	0.710332	0.313754	2.73624	0.161348	8.99045	30.5287	1.66504	0.635604	0.75118		0.72155	0.721969	27.316			20.2195	2.45716	0.757964	7.46858	2.89156		0.698763	2.1108	18.0971	24.278	9.84474	1.96937	6.05579	0.32078	1.50926		10.2096	3.85294	6.29576	5.99944	1.03468	2.26755
-147		1.28637	0.686414		0.495993	0.340356	0.326326	0.336019	0.567524	1.6523	1.17481	0.676399	0.278892	3.07827	0.134456	10.4889	27.1366	1.90397	0.644043	0.677429		0.641378	0.607441	24.5844			17.353	2.45716	1.13695	8.12969	2.57027		0.628886	1.87317	16.0863	26.9755	8.20395	2.32303	5.55931	0.343689	1.35834		11.4858	3.22989	6.25865	5.24951	1.14964	2.43737
-146		1.18065	0.680489		0.446394	0.339832	0.362584	0.37254	0.510771	1.45434	1.04694	0.642466	0.244031	3.4203	0.163802	11.9873	23.8214	2.2213	0.715603	0.603678		0.561206	0.492912	21.8528			14.4865	3.04289	1.51593	8.79081	2.24899		0.55901	1.63553	15.3017	26.9755	6.56316	2.67669	5.06283	0.366599	1.20741		12.762	2.60684	6.22153	4.49958	1.14964	2.6072
-145		1.07492	0.674565		0.425681	0.339307	0.362584	0.409061	0.454019	1.25639	0.919076	0.608533	0.270299	3.4203	0.193148	13.4857	20.5062	2.53863	0.715603	0.529927		1.62125	0.563328	19.1212			11.62	3.62863	1.89491	9.45192	2.68611		0.489134	1.3979	14.5172	24.278	4.92237	3.03035	4.56635	0.389508	1.25529		12.762	2.9327	6.18442	3.74965	1.03468	2.77702
-144		0.969195	0.668641		0.404968	0.338783	0.326326	0.445582	0.397266	1.05843	0.791211	0.5746	0.296568	3.07827	0.222493	14.9841	17.191	2.85596	0.644043	0.456176	8.09271	2.68129	0.633744	17.2705			8.75348	4.21436	2.27389	10.113	3.12322		0.419258	1.16027	13.7326	21.5804	9.34609	3.38401	4.06987	0.412418	1.30316		11.4858	3.25855	6.1473	2.99972	0.919716	2.94685
-143		0.86347	0.742934		0.384256	0.338258	0.290067	0.482103	1.48315	0.860472	0.663345	0.540667	0.322837	2.73624	0.251839	14.9841	13.8758	3.17329	0.572483	0.382425	8.62598	3.74133	0.70416	15.4199			5.88696	4.8001	2.65287	10.7741	3.56034		0.349381	1.45033	12.948	18.8829	13.7698	3.73767	4.52208	0.435327	1.35103		10.2096	3.25855	6.91572	2.24979	0.804751	3.11667
-142		0.757744	0.742934		0.363543	0.337734	0.253809	0.562454	2.56903	0.662515	0.53548	0.506734	0.349105	3.63898	0.281185	13.4857	10.5606	3.17329	0.533455	0.382425	8.40332	4.80137	0.70416	13.5692			3.02045	5.38583	3.03186	11.4353	3.99745		0.873651	1.7404	12.1634	17.3591	18.1935	4.09133	4.52208	0.458237	1.39891		9.64924	2.9327	7.68413	2.14649	0.848997	3.2865
-141		0.757744	0.668641		0.34283	0.337209	0.383421	0.642804	3.65492	0.464558	0.407614	0.579125	0.375374	4.54173	0.337422	11.9873	7.24545	2.85596	0.494427	0.344183	8.18065	5.86141	0.633744	11.7185			3.52385	5.97157	3.41084	13.0689	4.43457		1.39792	2.03047	11.3788	15.8353	24.258	4.44499	4.12513	0.481146	1.44678		9.08891	3.06978	7.68413	2.04319	0.893242	3.756
-140		0.744432	0.748971		0.322118	0.385382	0.513033	0.723155	4.7408	0.266601	0.465845	0.651516	0.401643	5.44448	0.393659	10.4889	3.93026	2.53863	0.4554	0.417575	7.95799	6.92146	0.563328	9.86781			4.02726	6.5573	3.78982	14.7025	4.87168		1.92219	2.32053	10.5942	14.3115	30.3225	4.79865	3.72818	0.504056	1.49466		8.52857	3.20686	6.91572	1.93989	0.937488	4.2255
-139		0.73112	0.8293		0.301405	0.433554	0.642644	0.803505	5.82669	0.299926	0.524076	0.723906	0.427912	6.34722	0.449896	8.99045	0.615066	2.2213	0.416372	0.490967	7.73532	7.9815	0.53257	8.01713			4.53067	7.14304	3.78982	16.3361	5.3088		2.44646	2.6106	9.80958	12.7876	36.387	5.33183	3.33124	0.560062	1.54253		7.96824	3.34394	6.1473	2.58652	0.981734	4.695
-138		0.717808	0.90963		0.280692	0.481727	0.772256	0.803505	6.91257	0.333251	0.582306	0.723906	0.489042	7.24997	0.506132	7.49205	0.691949	1.90397	0.377344	0.564359	7.51266	9.12171	0.501811	6.16644	3.01923		5.03408	7.72877	3.41084	16.3361	6.0672		2.97073	2.90067	11.0358	11.2638	42.4515	5.33183	2.93429	0.560062	1.59041		7.40791	3.48103	6.01471	3.23315	1.02598	4.695
-137		0.704495	0.98996		0.25998	0.481727	0.901868	0.723155	7.99846	0.333251	0.582306	0.651516	0.550172	8.15272	0.562369	5.99364	0.768832	1.64512	0.338316	0.63775	7.28999	10.2619	0.471052	7.04736	3.38267		5.03408	8.31451	3.03186	14.7025	6.8256		3.56487	2.90067	12.262	9.74003	48.5161	4.79865	2.53735	0.504056	1.78921		6.84758	3.61811	5.88212	3.87978	1.07023	4.2255
-136		0.691183	1.07029		0.288866	0.433554	1.03148	0.642804	9.14109	0.299926	0.524076	0.579125	0.611302	9.05546	0.562369	4.65228	0.768832	1.38628	0.299289	0.711142	7.06733	11.4021	0.440294	7.92828	3.44419		4.53067	8.31451	2.65287	13.0689	7.584		4.15902	2.6106	12.262	8.21622	54.5806	4.26547	2.1404	0.563839	1.98801		6.28724	3.75519	5.74953	4.52641	1.11447	3.756
-135		0.677871	1.15062		0.288866	0.385382	1.16109	0.562454	10.2837	0.313875	0.465845	0.506734	0.611302	9.95821	0.506132	3.31092	0.691949	1.12743	0.260261	0.784534	6.84466	11.4021	0.409535	8.8092	3.50571		4.02726	7.48306	2.27389	11.4353	7.584		4.75317	2.32053	11.0358	9.38997	60.6451	4.08	1.74346	0.623622	1.98801		5.72691	3.89227	5.61694	5.17303	1.27368	3.2865
-134		0.664559	1.23095		0.25998	0.337209	1.32696	0.509604	11.4264	0.327823	0.407614	0.434344	0.550172	11.203	0.449896	1.96956	0.90512	0.868586	0.292794	0.857926	8.20949	10.2619	0.378776	8.8092	3.56723		3.52385	7.47214	1.89491	11.0984	6.8256		5.34731	2.03047	9.80958	10.5637	60.6451	3.89453	1.34651	0.683405	1.78921		6.44278	4.02936	5.48435	5.81966	1.43289	3.30303
-133	0.766036	0.651247	1.31128		0.231093	0.443397	1.49283	0.456755	11.4264	0.341772	0.503782	0.453094	0.489042	12.4478	0.393659	0.6282	1.11829	0.60974	0.325326	0.931318	9.04105	9.12171	0.348018	7.92828	3.62875		3.02045	7.46123	1.51593	10.7616	6.0672		5.94146	1.7404	9.57812	11.7375	54.5806	3.70906	0.949566	0.743188	1.59041		7.15864	4.16644	5.35176	6.46629	1.5921	3.31956
-132	0.864219	0.637935	1.39161		0.260637	0.549586	1.6587	0.403906	10.2837	0.355721	0.599949	0.471845	0.427912	12.4478	0.337422	0.78525	1.33146	0.350894	0.325326	1.00471	10.6285	7.9815	0.317259	7.04736	3.69027		2.64517	7.45032	1.13695	10.4248	5.72783		5.94146	1.45033	9.34667	11.7375	48.5161	3.52359	0.55262	0.802972	2.61864		7.15864	4.62938	5.21917	6.46629	1.5921	3.33608
-131	0.895617	0.624623	1.54623		0.290181	0.655774	1.6587	0.351056	9.14109	0.36967	0.696116	0.490595	0.426959	11.203	0.281185	0.9423	1.54463	0.409376	0.292794	1.11634	12.216	6.93068	0.356917	6.16644	3.75179		2.2699	7.43941	0.757964	10.088	5.38847		5.34731	1.16027	9.11522	10.5637	42.4515	3.33812	0.55262	0.862755	3.64688		6.44278	4.62938	5.08658	5.81966	1.43289	3.35261
-130	0.927015	1.61994	1.54623		0.319725	0.761962	1.49283	0.298207	8.26173	0.383619	0.792283	0.509346	0.426006	12.3232	0.251106	1.09935	1.7578	0.467858	0.303929	1.11634	13.8035	5.87986	0.396574	6.10139	3.81332		1.89462	7.42849	0.469472	9.75121	5.0491		4.75317	0.8702	8.88376	9.38997	36.387	3.15265	0.497358	0.922538	4.67511	4.20853	5.72691	4.16644	5.7224	5.17303	1.27368	3.36914
-129	0.958413	2.55279	1.39161		0.349269	0.868151	1.32696	0.245358	7.38237	0.397567	0.88845	0.528096	0.425054	13.4435	0.221027	1.2564	1.97097	0.526341	0.315064	1.04045	15.391	4.82904	0.396574	6.03633	3.87484		1.51935	7.41758	0.180981	9.4144	4.70974		4.15902	0.843804	8.65231	8.21622	30.3225	2.96718	1.02015	0.982321	5.70335	5.33304	5.58907	3.7035	6.35823	4.52641	1.11447	3.38567
-128	0.989811	3.48564	1.31674		0.378814	0.974339	1.16109	0.192509	6.50301	0.411516	0.984618	0.546847	0.424101	14.5638	0.190948	1.41345	2.18415	0.584823	0.326199	0.964553	16.9785	3.77822	0.356917	5.97128	3.93636		1.14408	7.40667	0.271471	9.07759	4.37037		3.56487	0.817407	8.42085	7.15963	24.258	2.78171	1.54294	1.0421	6.73159	6.03669	5.45123	3.69996	6.35823	3.87978	3.27846	3.4022
-127	1.02121	4.41849	1.24187		0.408358	1.08053	0.995221	0.22001	5.62365	0.425465	1.08078	0.637988	0.423149	15.684	0.160869	1.5705	2.39732	0.584823	0.337334	0.888657	18.566	2.7274	0.317259	5.90623	3.63443	7.20397	0.768802	7.39575	0.361961	10.3744	4.03101		2.97073	0.791011	8.1894	6.10304	21.0376	3.12943	2.06573	1.15789	7.75982	6.74035	5.31339	3.69642	5.7224	3.23315	5.44246	3.88823
-126	1.05261	5.35134	1.167		0.437902	1.23489	0.956844	0.247511	4.74428	0.472739	1.23518	0.729129	0.422196	16.8043	0.13079	1.5705	2.61049	0.526341	0.348469	0.812761	20.1535	1.67657	0.608164	5.84117	3.59919	7.20397	0.896935	7.38484	0.452452	11.6712	3.69164		2.51285	1.05468	7.95795	5.04644	17.8171	3.47714	2.58853	1.15789	8.78806	7.444	5.17556	3.69287	5.08658	2.58652	7.60645	4.37425
-125	1.08401	6.2842	1.09213		0.467446	1.38925	0.918467	0.275012	3.86492	0.472739	1.38958	0.82027	0.421244	17.9245	0.156948	1.41345	2.90054	0.467858	0.359605	0.736865	22.1689	0.625754	0.899068	5.77612	3.56394	6.48357	1.02507	8.20538	0.542942	12.968	3.35227		2.05497	1.31835	8.95269	3.98985	14.5967	3.47714	3.11132	1.0421	9.81629	8.14766	5.03772	3.68933	5.19709	1.93989	9.77044	4.86028
-124	1.1154	7.21705	1.01726		0.525877	1.54361	0.880089	0.275012	2.98556	0.425465	1.54398	0.911411	0.481421	19.0448	0.183106	1.2564	2.90054	0.409376	0.37074	0.660969	22.0635	0.715148	1.18997	5.71107	3.5287	5.76318	1.1532	8.20538	0.633432	12.968	3.77131		1.5971	1.58202	9.94743	2.93325	11.3762	3.12943	3.63411	0.976759	11.0433	8.85131	4.89988	3.68579	5.30761	1.29326	11.9344	4.86028
-123	1.11269	8.1499	0.942385		0.584307	1.54361	0.841712	0.247511	2.1062	0.378191	1.54398	0.911411	0.541599	20.1651	0.209264	1.09935	2.61049	0.350894	0.381875	0.585073	20.3707	0.804541	1.48088	6.52693	3.49345	5.04278	1.28134	7.42829	0.723923	11.6712	4.19034		1.13922	1.84569	9.94743	1.87666	14.2203	2.78171	4.1569	0.911414	12.2704	9.55497	4.76204	3.68225	5.41812	1.78165	14.0984	4.37425
-122	1.0118	9.08275	0.867514		0.584307	1.38925	0.803335	0.22001	2.36947	0.380584	1.38958	0.82027	0.601777	21.2853	0.235422	0.9423	2.5463	0.361082	0.39301	0.509177	18.6778	0.893934	1.77178	7.3428	3.45821	4.32238	1.28134	6.6512	0.814413	10.3744	4.19034		0.681341	2.10936	8.95269	0.820067	17.0643	3.1638	4.6797	0.846069	12.2704	10.2586	4.6242	3.6787	5.52863	2.27003	16.2624	3.88823
-121	0.977695	10.0156	0.792644		0.525877	1.23489	0.764958	0.192509	2.63275	0.382977	1.23518	0.729129	0.601777	23.6504	0.26158	0.78525	2.48212	0.371271	0.436678	0.433281	16.9849	0.893934	2.06269	8.15867	3.42296	3.60198	1.1532	5.87411	0.904903	9.07759	3.77131		0.817609	2.37303	7.95795	0.93722	19.9084	3.54589	5.20249	0.780724	11.0433	10.9623	5.20222	3.67516	5.63914	3.40505	18.5856	3.4022
-120	0.943588	9.95314	0.717773		0.526063	1.08053	0.89245	0.846525	2.63275	0.38537	1.22976	0.637988	0.541599	23.6504	0.26158	0.76348	2.41793	0.38146	0.436678	0.357386	15.292	0.804541	2.35359	8.15867	3.38772	2.88159	1.02507	5.09702	0.904903	7.78079	3.35227		0.953878	2.6367	9.21378	1.05437	22.7524	3.92798	5.78054	0.715379	9.81629	11.6659	5.78025	4.13456	5.74966	4.54007	20.9088	4.55214
-119	0.90948	9.02035	0.797526		0.526249	0.99659	1.01994	1.50054	2.36947	0.387763	1.22434	0.663362	0.481421	21.2853	0.235422	0.741709	2.35375	0.391649	0.39301	0.357386	13.5991	0.715148	2.6445	7.3428	3.35247	2.16119	0.896935	4.31994	0.814413	7.55985	2.93324		1.09015	2.6367	10.4696	1.17152	25.5965	4.31007	5.78054	0.650034	10.752	12.5289	5.78025	4.59395	5.86017	5.67508	23.232	5.70208
-118	0.875373	8.08756	0.797526		0.526435	0.912653	1.14744	2.15456	2.1062	0.390156	1.21892	0.688737	0.446003	18.9203	0.209264	0.719939	2.28957	0.401837	0.422358	0.378329	11.9063	0.625754	2.97506	6.52693	3.31723	3.56557	0.768802	3.54285	0.723923	7.33891	3.35068		1.22641	2.37303	11.7254	1.17152	28.4406	4.69216	5.20249	0.584689	11.6877	12.6882	5.20222	4.59395	5.97068	6.8101	23.232	6.85203
-117	0.841266	7.15477	0.717773		0.526621	0.828716	1.27493	2.80857	1.84292	0.39255	1.2135	0.714112	0.410584	16.616	0.183106	0.698168	2.22538	0.412026	0.451706	0.399272	10.2134	0.823315	3.30562	8.48164	3.28198	4.96996	1.38482	2.76576	0.633432	7.11797	3.76812		1.36268	2.10936	12.9813	1.05437	28.4406	5.07425	5.23817	0.519344	12.6234	12.8476	4.6242	4.13456	6.71702	7.94512	20.9088	8.00197
-116	0.807159	6.22198	0.695209		0.526808	0.744779	1.27493	3.46259	2.1881	0.394943	1.20808	0.739487	0.375166	14.3117	0.156948	0.676398	2.1612	0.480697	0.481055	0.420215	8.52051	1.02088	3.30562	10.4364	3.58015	6.37434	2.00085	1.98867	0.542942	6.89703	4.18556		1.36268	1.84569	14.2371	0.93722	25.5965	5.45633	5.27386	0.453999	13.5591	13.0069	4.50378	3.87767	7.46335	9.08014	18.5856	9.15191
-115	0.773052	5.28919	0.672645		0.526994	0.660842	1.14744	4.11661	2.53327	0.397336	1.20265	0.764861	0.339747	12.0075	0.13079	0.811678	2.09701	0.549368	0.510403	0.441159	7.1623	1.21844	2.97506	12.3911	3.55012	8.49912	2.61687	1.21158	0.452452	6.67609	4.603		1.22641	1.58202	15.4929	0.820067	22.7524	5.83842	5.30955	0.504443	14.4948	13.1662	4.38337	3.62079	7.46335	10.2152	16.2624	10.3019
-114	0.782512	4.3564	0.65008		0.52718	0.576905	1.01994	4.77062	2.87845	0.447003	1.19723	0.790236	0.304328	9.70319	0.150897	0.946957	2.03283	0.618039	0.539751	0.462102	5.37618	1.416	2.6445	14.3458	3.5201	10.6239	3.23289	0.434492	0.361961	6.45516	5.02044		1.09015	1.31835	16.7488	3.88336	19.9084	6.56823	5.34523	0.504443	15.4305	13.3255	4.26295	3.3639	6.71702	11.3502	15.9183	11.4518
-113	0.727896	3.42361	0.627516		0.527366	0.492968	0.89245	5.45214	3.22362	0.49667	1.19181	0.815611	0.26891	7.39892	0.171004	1.08224	2.2587	0.68671	0.569099	0.483045	5.71085	1.61356	2.31393	16.3005	3.49007	12.7487	3.84892	0.434492	0.271471	7.53101	5.43788		0.953878	1.05468	18.0046	6.94666	17.0643	7.29803	5.38092	0.453999	16.3662	13.4849	4.14254	3.10702	5.97068	11.3502	15.5742	13.0878
-112	0.707387	2.49082	0.604952		0.527552	0.563392	0.830125	6.13366	3.56879	0.49667	1.34079	0.932127	0.233491	5.09465	0.191111	1.21752	2.2587	0.68671	0.598447	0.503989	6.04551	1.81112	2.14644	18.2552	3.46004	14.8735	4.46494	0.391043	0.180981	8.60687	5.85532		0.817609	0.836491	20.2552	10.01	14.2203	7.29803	5.41661	0.564971	17.3019	13.6442	4.02212	2.85013	5.70667	10.2152	15.23	14.7237
-111	0.686879	1.55803	0.582388		0.586169	0.633816	0.767801	6.81518	3.91397	0.447003	1.48976	1.04864	0.198073	2.79037	0.211218	1.3528	2.03283	0.618039	0.627795	0.524932	6.38017	2.00868	1.97895	20.2099	3.43001	16.9982	5.20909	0.917569	0.0904903	9.68273	6.69179		0.681341	0.618301	22.5057	13.0733	11.3762	6.56823	5.45229	0.675943	19.4647	13.8035	3.9017	2.59325	5.44267	9.08014	14.8859	16.3597
-110	0.66637	0.625241	0.559823		0.586169	0.70424	0.705476	6.81518	4.25914	0.397336	1.48976	1.16516	0.222832	0.486099	0.231325	1.3528	1.80696	0.549368	0.657144	0.545875	6.71483	2.29564	1.81146	22.1646	3.39999	19.123	5.95325	1.4441	0.189093	10.7586	7.52827		1.46429	0.40011	22.5057	16.1366	8.53217	5.83842	5.48798	0.786915	21.6274	13.9629	3.78129	2.33636	5.17866	7.94512	14.5418	16.3597
-109	0.645861	0.625241	0.537259		0.527552	0.70424	0.643151	6.13366	4.86759	0.449242	1.34079	1.16516	0.247591	0.546861	0.27759	1.21752	2.22921	0.480697	0.73016	0.566818	7.04949	2.58259	1.64397	24.9352	3.36996	21.2478	6.69741	1.97062	0.378186	10.7586	8.36474		2.24724	0.18192	20.2552	19.1999	9.69699	6.50614	5.52367	0.897887	21.6274	12.8383	3.66087	2.07948	4.91466	6.8101	14.1976	14.7237
-108	0.625352	0.656188	0.514695	1.13077	0.52958	0.633816	0.580826	5.45214	5.47604	0.501147	1.19181	1.04864	0.247591	0.607624	0.323855	1.08224	2.65145	0.412026	0.73016	0.566818	7.38416	2.86955	1.47648	27.7058	3.33993	21.2478	7.44156	2.49715	0.567278	9.68273	8.36474		3.03019	0.2274	18.0046	22.2632	10.8618	7.17386	6.13741	1.00886	19.4647	11.6018	4.11848	1.82259	4.65065	5.67508	13.8535	13.0878
-107	0.604844	0.687135	0.571883	1.29238	0.531609	0.563392	0.518501	4.77062	6.08449	0.553053	1.04284	0.932127	0.222832	0.607624	0.370121	0.946957	3.0737	0.621458	0.657144	0.510137	7.71882	2.86955	1.30899	27.7058	3.3099	19.123	7.44156	3.02368	0.756371	8.60687	7.52827		3.81313	0.27288	15.8154	25.4436	12.0266	7.84157	6.13741	1.11983	17.3019	10.3652	4.57609	2.0251	4.38664	4.54007	15.8326	11.4518
-106	0.584335	0.718082	0.571883	1.35709	0.533637	0.492968	0.456176	4.16308	6.08449	0.604959	0.937468	0.815611	0.198073	0.546861	0.416386	0.811678	3.49595	0.83089	0.584128	0.507165	8.4749	2.58259	1.14149	24.9352	2.9817	16.9982	6.69741	3.5502	0.945464	7.53101	6.69179		4.59608	0.31836	13.6263	28.6241	16.0355	8.50929	5.52367	1.2308	16.3896	9.12856	4.57609	2.0251	4.12264	3.40505	17.8117	11.1139
-105	0.627698	0.749029	0.514695	1.42179	0.535665	0.422544	0.521344	3.55553	5.47604	0.656865	0.832102	0.790009	0.173314	0.767307	0.462651	0.676398	3.91819	1.04032	0.575006	0.504194	8.46843	2.29564	1.30457	22.1646	5.82092	14.8735	5.95325	4.07673	1.13456	7.59815	5.85532		5.5153	0.36384	11.4371	31.8045	20.0444	9.17701	6.05376	1.34177	15.4773	7.89197	4.11848	1.82259	3.85863	3.59092	19.7907	10.7761
-104	0.627494	0.779976	0.514749	1.4865	0.537693	0.427016	0.586511	2.94799	4.86759	0.708771	0.726735	0.764407	0.193359	0.987753	0.462651	0.541118	4.34044	1.24975	0.565885	0.501223	8.1273	2.00868	1.46764	19.394	8.66014	12.7487	5.20909	4.60326	1.32365	7.66529	5.4715		6.43452	0.409321	9.248	31.8045	24.0533	9.84473	6.58386	1.45275	14.5649	6.65537	3.66087	1.62008	4.34096	3.77678	19.7907	10.4382
-103	0.583722	0.810923	0.514803	1.5512	0.539721	0.431488	0.651679	2.34044	4.25914	0.760676	0.621368	0.738805	0.213404	1.2082	0.416386	0.519832	4.76269	1.45919	0.556764	0.498252	7.78617	1.7792	1.63071	17.5089	11.4994	10.6239	5.62421	5.12978	1.51274	7.73243	5.08767		7.35373	0.454801	7.05885	28.6241	28.0621	10.5124	7.11395	1.61416	13.6526	5.41877	3.34241	1.89176	4.82329	3.96265	17.8117	10.1004
-102	0.604026	0.84187	0.514858	1.6159	0.541749	0.43596	0.651679	1.7329	3.71542	0.812582	0.516001	0.713203	0.233449	1.42864	0.370121	0.498545	5.18493	1.66862	0.547642	0.495281	7.44503	1.54971	1.63071	15.6237	14.3386	8.49912	6.03933	5.69976	1.70183	7.79956	4.70385		8.27295	0.454801	4.8697	25.4436	32.071	11.1802	7.64405	1.61416	12.7403	4.18218	3.02395	2.16344	4.82329	5.28353	15.8326	9.76252
-101	0.62433	0.872817	0.514912	1.68061	0.543777	0.440432	0.586511	1.12535	3.17169	0.914155	0.410634	0.687601	0.253494	1.64909	0.323855	0.477258	5.83305	1.94672	0.538521	0.492309	7.1039	1.32022	1.46764	13.7386	17.1778	6.37434	6.45445	5.69976	1.89093	7.8667	4.32002		9.19217	0.409321	2.68056	22.2632	36.0799	12.5777	8.17414	1.45275	11.8279	2.94558	2.70548	2.43511	4.34096	6.60442	13.8535	9.42467
-100	0.644634	0.903764	0.514966	1.80669	0.545805	0.444903	0.521344	0.517804	2.62797	1.01573	0.305267	0.661999	0.27354	1.86954	0.27759	0.455971	6.48117	2.22482	0.5294	0.489338	6.76277	1.09074	1.30457	11.8534	20.017	5.3405	6.86957	5.43388	1.89093	7.93384	3.9362		9.19217	0.36384	0.491411	20.6339	40.0888	13.9752	8.70424	1.29133	10.9156	1.70899	2.38702	2.70679	3.85863	7.9253	11.8744	9.08681
-99	0.664939	0.934711	0.515021	1.93277	0.60645	0.449375	0.456176	0.591776	2.08425	1.01573	0.348877	0.636397	0.293585	2.08998	0.231325	0.569964	6.48117	2.50293	0.520279	0.486367	6.42163	0.861251	1.19227	9.96825	22.8562	4.30666	7.28468	5.168	1.70183	8.00097	3.55238		8.27295	0.31836	0.552837	19.0047	40.0888	13.9752	9.23434	2.72999	10.0033	0.472389	2.06856	2.97847	4.30549	9.24618	10.1641	10.3849
-98	0.685243	1.09475	0.515075	1.89723	0.60645	0.524271	0.624168	0.665748	1.54052	0.914155	0.392487	0.72731	0.31363	2.31043	0.523151	0.683957	5.83305	2.78103	0.511157	0.483396	6.0805	0.631765	1.07998	8.08309	25.6955	3.27283	7.6998	4.90212	1.51274	9.14397	3.16855		7.35373	0.27288	0.614264	17.3754	36.0799	12.5777	9.76443	4.16866	11.2537	0.73856	1.7501	3.25014	4.75235	10.5671	8.4537	11.683
-97	0.705547	1.16132	0.515129	1.70007	0.545805	0.599167	0.79216	0.73972	0.996797	0.812582	0.436096	0.818224	0.358434	2.53087	0.814976	0.79795	6.94776	2.78103	0.575052	0.537106	5.73937	0.402278	0.967691	6.19793	28.5347	4.36377	8.11492	4.63624	1.32365	10.287	3.6212		6.43452	0.2274	0.614264	15.7462	32.071	11.1802	10.2945	5.60732	12.5041	0.957492	1.43163	3.52182	5.19921	11.8879	6.74334	12.9812
-96	0.725851	1.22789	0.515184	1.59983	0.48516	0.674063	0.960152	0.73972	0.453072	0.804338	0.436096	0.909138	0.403239	2.81208	1.1068	0.911943	8.06247	2.50293	0.638947	0.537106	5.36205	0.459747	0.8554	7.08335	31.3739	5.45471	9.27419	4.37036	1.13456	11.43	4.07385		5.5153	0.18192	0.552837	14.1169	28.0621	11.5738	11.4384	7.04598	12.5041	1.17642	1.11317	3.7935	5.64607	13.2088	5.03297	12.9812
-95	0.76007	1.29446	0.572426	1.49959	0.490912	0.748959	1.12814	0.665748	0.517797	0.796095	0.392487	0.909138	0.448043	2.81208	1.39863	1.02594	9.17719	2.22482	0.638947	0.59187	4.56331	0.517215	0.743109	7.96877	33.592	6.54565	10.4335	4.10448	0.945464	11.43	4.5265		4.59608	2.01799	0.491411	12.4877	24.0533	11.9674	11.4384	8.48465	11.2537	1.39536	1.25232	4.26769	6.09293	13.2088	3.3226	11.683
-94	0.730416	1.36103	0.572426	1.39935	0.496663	0.748959	1.29614	0.591776	0.582521	0.787851	0.348877	0.818224	0.448043	2.53087	1.69045	1.13993	10.2919	1.94672	0.575052	0.646635	4.52713	0.574684	0.630818	8.85419	32.6728	7.6366	11.5927	3.8386	0.756371	10.287	4.5265		6.75943	3.85405	3.55969	10.8585	20.0444	12.3611	10.3923	9.92331	10.0033	1.61429	1.39146	4.74187	6.53979	11.8879	1.61223	10.3849
-93	0.74433	1.4276	0.515184	1.2991	0.502414	0.674063	1.46413	0.517804	0.647246	0.779607	0.351519	0.72731	0.403239	2.24966	2.02854	1.13993	11.4066	1.66862	0.576157	0.701399	4.49094	0.574684	0.518526	8.85419	31.7535	8.72754	11.5927	3.57273	0.567278	9.14397	4.07385		8.92278	5.69012	6.62796	12.4097	16.0355	12.7547	9.34632	11.362	9.54161	1.83322	1.39146	4.74187	6.98665	10.5671	1.88094	9.08681
-92	0.758244	1.49416	0.552545	1.19886	0.508165	0.599167	1.63212	0.536974	0.647246	0.771363	0.354161	0.636397	0.358434	2.02364	2.36663	1.02594	12.5213	1.46319	0.577262	0.756163	4.45476	0.517215	0.406235	7.96877	30.8342	9.81848	10.4335	3.30685	0.378186	8.00097	3.6212		11.0861	7.52618	9.69624	13.9609	15.8524	13.1484	8.3003	12.8006	9.07994	2.05215	1.25232	4.26769	7.43351	9.24618	2.14964	8.87367
-91	0.772158	1.56073	0.589906	1.2781	0.513917	0.524271	1.86528	0.556144	0.582521	0.763119	0.356804	0.545483	0.31363	1.79761	2.70472	0.911943	13.636	1.25776	0.578367	0.810927	4.41858	0.459747	0.457014	7.08335	29.915	10.9094	9.27419	3.04097	1.18851	7.2029	4.02978		13.2495	9.40773	12.7645	15.5121	15.6693	13.542	7.25428	14.4007	8.61827	2.27109	1.11317	4.08136	8.3627	7.9253	2.41835	8.66052
-90	0.786073	1.6273	0.627266	1.29597	0.519668	0.516356	2.09844	0.575314	0.517797	0.754875	0.359446	0.650177	1.88494	1.57159	3.04281	0.79795	14.7507	1.05233	0.579472	0.865691	4.38239	0.402278	0.507794	6.19793	28.9957	10.9094	8.11492	3.04097	1.99884	6.40482	4.43836		15.4128	11.2893	15.8328	15.5121	15.4862	13.9357	6.20826	16.0008	8.15661	2.49002	1.2064	3.89503	9.29189	6.60442	2.68705	8.44738
-89	0.799987	1.69387	0.664627	1.25246	0.525419	0.50844	2.3316	0.594484	0.466328	0.746631	0.362088	0.754871	3.45625	1.34556	3.3809	0.683957	15.8655	0.846898	0.580577	0.920455	4.34621	0.894139	0.507794	6.81954	28.0764	9.81848	6.95565	2.73687	2.99826	5.60674	4.84694		18.4954	13.1708	18.9011	13.9609	15.3031	14.3293	5.16224	16.0008	7.69494	2.70895	1.29963	3.7087	9.29189	5.28353	2.68705	8.23423
-88	0.813901	1.6004	0.701988	1.20895	0.53117	0.500525	2.3316	0.613653	0.41486	0.83996	0.36473	0.859565	5.02756	1.11954	3.3809	0.569964	17.6283	0.641468	0.581682	0.975219	4.31003	1.386	0.457014	7.44115	27.1572	8.72754	5.95225	2.46778	3.99769	4.80866	5.25552		21.5779	15.0524	21.9693	12.4097	19.1289	16.1205	4.11622	14.4007	7.23327	3.73554	1.39286	3.52237	8.3627	3.96265	2.41835	8.02109
-87	0.827815	2.25631	0.739349	1.32706	0.597567	0.49261	2.09844	0.632823	0.363391	0.933289	0.367373	0.964259	6.59888	0.893512	3.04281	0.513242	17.6283	0.436038	0.582787	1.02998	4.76818	1.87786	0.406235	8.06276	26.2379	7.6366	4.94886	2.19869	4.99711	4.01058	5.6641		24.6605	16.9339	25.0376	10.8585	22.9547	17.9116	3.0702	13.1696	6.7716	4.5432	1.48609	3.33605	7.43351	5.06176	2.14964	7.80794
-86	0.946895	2.91222	0.77671	1.44516	0.663963	0.484694	1.86528	0.651993	0.311923	0.933289	0.370015	1.06895	8.17019	0.667486	2.70472	0.45652	15.8655	0.508711	0.583893	1.08475	4.8411	2.36972	0.355456	8.68436	25.3186	6.54565	3.94547	1.92959	5.99653	3.2125	6.07268		27.7431	18.8155	28.1673	12.1117	26.7805	17.9116	2.02418	11.9385	6.30993	5.35086	1.57932	3.14972	6.71243	6.16087	1.88094	7.5948
-85	0.988189	3.56813	0.814071	1.56327	0.663963	0.476779	1.63212	0.745135	0.260454	0.83996	0.416267	1.17365	9.7415	0.441461	2.36663	0.399797	14.2162	0.581384	0.584998	1.08475	4.9502	2.86158	0.406215	9.30597	22.1813	5.45471	2.94207	1.6605	6.99595	2.41442	6.48126		30.8256	18.8155	31.297	13.365	30.6063	16.1205	0.97816	10.7074	7.09867	6.15852	1.67255	2.96339	5.99134	7.25998	2.97698	8.67977
-84	1.01557	4.22404	0.851432	1.68138	0.597567	0.468863	1.44528	0.838277	0.208986	0.779563	0.462519	1.36926	11.3128	0.496643	2.02854	0.343075	12.5669	0.654057	0.649997	0.976272	5.0593	3.35344	0.456975	9.92758	20.5189	4.36377	1.93868	1.39141	7.99537	2.75934	6.88984		30.8256	16.9339	31.297	14.6183	34.4321	14.3293	0.97816	9.47629	7.88741	6.96618	1.76578	2.77706	5.27026	9.67997	4.07303	9.76474
-83	1.04295	4.87995	0.946035	1.79949	0.587429	0.535844	1.25843	0.931419	0.157517	0.719166	0.462519	1.56486	12.9289	0.551826	1.73664	0.286353	10.9176	0.72673	0.649997	0.926479	5.1684	3.8453	0.507735	10.5492	18.8566	3.27283	0.935289	1.12232	8.99479	3.10426	7.75107		27.7431	15.0524	28.1673	15.8715	38.2579	13.5617	0.880344	8.24519	7.88741	7.77383	1.85901	2.59074	4.54918	12.1	5.16908	10.8497
-82	1.07033	5.53586	0.946035	1.97452	0.577291	0.602824	1.07159	0.931419	0.106049	0.658769	0.416267	1.76047	14.545	0.551826	1.44474	0.343624	9.26836	0.72673	0.584998	0.876687	5.2775	4.39463	0.558495	12.0562	17.1942	4.09812	1.09117	0.853226	9.99421	3.44918	8.6123		24.6605	13.1708	25.0376	17.1248	38.2579	12.7941	1.08186	7.01408	7.09867	8.58149	2.09138	2.87859	3.82809	14.52	6.26513	10.8497
-81	1.09771	6.19177	0.851432	1.97006	0.567152	0.669805	0.884747	0.838277	0.119305	0.598371	0.370015	1.95608	16.1612	0.496643	1.15284	0.400894	7.61909	0.654057	0.557274	0.826894	5.3866	4.94396	0.609255	13.5632	15.5319	4.92342	1.24705	0.584134	9.99421	3.44918	8.6123		21.5779	11.2893	26.2449	18.3781	34.4321	12.0266	1.28339	5.78297	6.30993	9.38915	2.32376	2.87859	3.10701	16.9399	7.36118	9.76474
-80	1.12509	6.84768	0.868303	1.78613	0.557014	0.669805	0.697904	0.745135	0.132561	0.537974	0.323763	1.95608	16.1612	0.497395	0.860937	0.458165	5.96981	0.581384	0.529551	0.777101	5.4957	5.49329	0.660014	15.0703	13.8696	5.74872	1.40293	0.315042	8.99479	3.10426	7.75107		18.4954	9.40773	27.4523	19.6314	30.6063	11.259	1.48491	4.55187	5.52119	10.1968	2.32376	2.59074	2.38593	19.3599	8.45722	8.67977
-79	1.15247	7.50358	0.885174	1.66357	0.546876	0.602824	0.51106	0.651993	0.132561	0.477577	0.317627	1.76047	14.545	0.498146	0.569036	0.515435	4.32054	0.508711	0.501828	0.727309	5.6048	5.49329	0.710774	15.0703	12.2072	7.66496	1.55881	0.350047	7.99537	2.75934	6.88984		15.4128	7.52618	28.6596	22.4358	26.7805	10.4914	1.68643	3.32076	4.78834	11.0045	2.09138	2.30288	1.66484	21.7799	9.55327	7.5948
-78	1.17985	8.15949	0.902045	1.541	0.536738	0.535844	0.324217	0.623572	0.119305	0.41718	0.31149	1.56486	12.9289	0.498898	0.277135	0.572706	2.67126	0.436038	0.474105	0.677516	5.7139	4.94396	0.812313	13.5632	10.5449	9.5812	1.55881	0.350047	6.99595	2.41442	6.02861		13.8123	5.88867	29.8669	25.2403	22.9547	9.72381	1.88795	3.68973	4.0555	10.7383	1.89575	2.13224	1.87295	24.1999	10.918	8.52522
-77	1.2646	8.15949	0.918916	1.41844	0.5266	0.468863	0.370533	0.595151	0.106049	0.356782	0.305353	1.36926	11.5811	0.49965	0.323324	0.572706	1.02199	0.424476	0.446382	0.627723	5.82989	4.39463	0.913852	12.0562	8.88255	11.4974	1.40293	0.436831	5.99653	2.06951	5.74404		12.2118	4.25116	31.0743	28.0448	19.1289	8.95623	2.08947	3.68973	3.32265	10.9062	1.70011	1.96161	2.08106	24.1999	12.2828	9.45565
-76	1.24419	7.40549	0.935787	1.29588	0.516462	0.461392	0.41685	0.566729	0.0927928	0.296385	0.299217	1.36605	10.2334	0.500401	0.369513	0.515435	1.13554	0.412914	0.418659	0.577931	5.45153	3.8453	1.01539	10.5492	7.22021	13.4137	1.24705	0.523616	4.99711	3.5078	5.45946		10.6113	2.61364	32.2816	28.0448	15.3031	8.18864	2.29099	3.32076	2.58981	11.074	1.50448	1.79097	2.08106	21.7799	13.6475	10.3861
-75	1.11861	6.65148	0.952657	1.17332	0.506324	0.453921	0.463167	0.538308	0.302042	0.329317	0.29308	1.36284	8.88559	0.501153	0.415702	0.458165	1.13554	0.401351	0.390936	0.528138	5.45841	6.03304	1.01539	10.9585	5.55788	15.3299	1.09117	0.6104	3.99769	4.9461	5.17489		9.01083	0.976126	33.4889	25.2403	11.4774	9.21222	2.49251	2.98234	1.85696	11.2419	1.30884	1.62034	1.87295	19.3599	13.6475	11.3165
-74	1.07082	5.89747	0.969528	1.05076	0.562582	0.44645	0.463167	0.509886	0.511291	0.329317	0.286944	1.35964	7.53781	0.501904	0.461891	0.400894	1.02199	0.389789	0.363213	0.58682	5.46529	8.22079	0.913852	11.3678	5.64446	17.2462	0.935289	0.697184	2.99826	6.3844	4.89031		7.41034	1.22016	34.6963	22.4358	20.2097	10.2358	2.69403	2.64391	1.12412	11.4097	1.11321	1.4497	1.66484	16.9399	12.2828	12.2469
-73	1.02303	5.14346	0.986399	1.01405	0.562582	0.438979	0.41685	0.481465	0.72054	0.296385	0.280807	1.35643	6.19003	0.502656	0.461891	0.343624	0.908435	0.378226	0.33549	0.58682	5.47217	10.4085	0.812313	11.7771	5.17525	19.1624	1.73267	0.783969	1.99884	7.8227	4.60573		8.89241	1.46419	39.0333	19.6314	28.9421	10.2358	2.99337	2.30549	0.391272	11.5776	0.917573	1.27907	1.51738	14.52	10.918	13.1773
-72	0.97524	4.38945	1.00327	0.920418	0.506324	0.431508	0.370533	0.453044	0.929789	0.263454	0.320923	1.35322	4.84225	0.503407	0.415702	0.286353	4.69086	0.366664	0.372766	2.10144	5.47905	12.5963	0.771011	12.1864	4.70605	19.1624	2.53006	0.870753	0.999421	9.261	4.32116		10.3745	1.70822	43.3703	24.9146	37.6744	9.21222	2.99337	1.96707	0.447168	11.7455	0.721939	1.10843	1.36992	12.1	9.55327	14.1078
-71	0.927448	3.63545	1.11474	0.769863	0.450066	0.424037	0.324217	0.517764	1.13904	0.304365	0.361038	1.35002	3.49447	0.559342	0.369513	0.229082	8.47329	0.427775	0.372766	3.61607	5.48594	14.784	0.729709	12.5957	4.23684	17.2462	3.32744	0.957538	1.22921	10.6993	4.03658		11.8565	1.95225	43.3703	30.1979	50.2325	10.0171	2.69403	1.62865	0.503064	11.9133	0.526304	0.937796	1.22245	9.67997	9.05683	16.1232
-70	0.879656	2.88144	1.11474	0.798793	0.465528	0.416566	0.332712	0.582485	1.34829	0.345276	0.401153	1.34681	2.14669	0.559342	0.323324	1.03643	12.2557	0.488886	0.33549	5.13069	5.49282	16.9718	0.688408	13.005	3.76763	15.3299	4.12483	1.04432	2.45843	12.4825	4.61324		13.3386	2.19628	39.0333	35.4811	62.7907	10.8219	3.98924	1.29022	0.55896	12.0812	0.33067	1.05502	1.07499	7.25998	8.56039	18.1386
-69	0.831865	2.12743	1.00327	0.827723	0.480991	0.476075	0.341206	0.647205	1.55754	0.386187	0.401153	1.53921	2.41503	0.503407	0.277135	1.84377	16.0381	0.549996	0.298213	6.64531	5.4997	19.1595	0.647106	13.4143	3.29843	13.4137	4.92221	1.13111	3.68764	14.2657	5.18989		14.8207	2.44032	34.6963	40.7644	75.3488	11.6268	5.28445	0.951801	0.55896	12.249	0.367411	1.17225	0.927522	5.63637	8.06395	20.154
-68	0.856705	1.37342	0.93089	0.856653	0.496453	0.535584	0.349701	0.647205	1.78004	0.427098	0.361038	1.73161	2.68336	0.447473	0.230946	2.65112	19.8206	0.611107	0.390257	8.15994	6.13748	21.8966	0.605804	15.3306	2.82922	11.4974	5.71959	1.21789	4.91686	16.0489	5.76655		14.8207	2.44032	33.3245	46.0477	87.9069	12.4317	6.57966	0.613379	0.503064	12.4169	0.367411	1.17225	0.780058	4.01276	7.56752	20.154
-67	0.824171	0.619415	0.85851	0.885583	0.511915	0.595094	0.358196	0.582485	2.00255	0.468009	0.320923	1.92402	2.68336	0.46211	0.256094	3.45846	23.603	0.611107	0.482302	9.67456	6.27404	24.6336	0.564502	17.247	2.36002	9.5812	6.67286	1.21789	6.14607	17.8322	5.76655		13.3386	2.19628	31.9528	51.3309	100.465	13.2365	7.87487	0.274956	0.447168	12.7499	0.33067	1.05502	0.632593	2.38914	7.07108	18.1386
-66	0.734262	0.72395	0.78613	0.914512	0.527378	0.595094	0.366691	0.517764	2.22505	0.508919	0.37885	1.92402	2.41503	0.476746	0.281243	4.32308	27.3854	0.549996	0.574346	11.1892	6.40371	27.3707	0.5232	19.1633	1.89081	7.66496	7.62612	1.0961	7.37529	17.8322	5.18989		11.8565	1.95225	30.581	56.6142	113.023	14.0414	9.17008	0.305507	0.917757	11.8411	0.293928	2.07542	0.485129	3.18553	6.57464	16.1232
-65	0.74952	0.766545	0.713749	0.943442	0.54284	0.535584	0.375186	0.453044	2.22505	0.54983	0.436778	1.73161	2.14669	0.491382	0.306392	5.18769	31.1679	0.488886	0.66639	12.7038	6.53338	27.3707	0.481898	19.1633	1.42161	5.74872	8.57939	1.96139	8.6045	16.0489	4.61324		10.3745	1.70822	29.2093	64.7019	125.581	14.8463	10.4653	0.305507	1.38835	10.9324	0.309305	3.09582	0.54577	3.98191	6.0782	14.1078
-64	0.764777	0.809139	0.641369	1.07995	0.558303	0.476075	0.38368	0.449634	2.00255	0.590741	0.494705	1.53921	1.87835	0.506018	0.331541	6.05231	35.0638	0.427775	0.758435	14.2184	6.66306	24.6336	0.542135	17.247	0.865818	8.40811	9.53266	2.82668	9.83371	14.2657	4.03658		8.89241	1.46419	27.8375	72.7897	125.581	15.6511	11.7605	0.274956	1.85894	10.0237	0.324681	4.11622	0.606411	4.77829	6.94651	14.3688
-63	0.780035	0.851733	0.568989	1.13061	0.573765	0.416566	0.438492	0.446224	1.78004	0.664584	0.552633	1.34681	2.57755	0.520654	0.35669	6.91693	38.9598	0.366664	0.850479	15.7331	6.79273	21.8966	0.602372	15.3306	0.933105	11.0675	9.53266	3.69197	11.0629	12.4825	4.05723		7.41034	1.22016	26.4658	80.8774	113.023	16.456	13.0557	0.373397	2.32952	9.11498	0.340058	5.13662	0.606411	5.57467	7.81483	14.6298
-62	0.795292	0.894327	0.496609	1.09541	0.645486	0.783524	0.493303	0.442814	1.62254	0.738427	0.61056	1.15441	3.27674	0.535291	0.428028	7.78154	38.9598	1.71099	0.942523	15.7331	6.92241	19.1595	0.602372	13.4143	1.00039	13.7269	8.57939	4.55726	12.2921	11.7231	4.07787		6.52713	0.976126	25.0941	80.8774	100.465	18.2844	14.3509	0.471838	2.80011	8.20626	0.355434	6.15702	0.54577	6.37105	8.68314	14.8908
-61	0.810549	0.936921	0.424229	1.11714	0.717206	1.15048	0.548115	0.439404	1.46505	0.738427	0.668488	1.75483	3.97594	0.549927	0.499366	8.64616	35.0638	3.05531	1.03457	14.1597	7.05208	17.7199	0.542135	13.8562	1.06768	18.3025	7.62612	5.42254	12.2921	10.9636	4.09851		5.64393	0.732095	23.7223	72.7897	87.9069	18.2844	15.9455	0.570279	3.2707	7.29754	0.370811	7.17743	0.485129	7.16743	8.68314	15.1519
-60	0.825807	0.979516	0.351848	1.13887	0.717206	1.51744	0.548115	0.435994	1.30755	0.664584	0.726416	2.35526	4.67513	0.564563	0.570704	8.64616	35.2662	4.39964	1.16389	13.076	7.18176	16.2803	0.481898	14.2981	1.13497	22.8782	6.67286	6.28783	11.0629	10.2041	4.11916		4.76072	2.55365	26.6876	64.7019	75.3488	16.456	15.9455	0.66872	3.74129	6.38882	0.386187	8.19783	0.579904	7.96381	7.81483	15.4129
-59	0.841064	1.02211	0.390943	1.1606	0.645486	1.8844	0.493303	0.432584	1.15006	0.590741	0.784343	2.95568	5.37433	0.635133	0.642042	7.78154	35.4686	5.74396	1.29321	11.9922	7.31143	14.8407	0.492448	14.7399	1.20225	27.4538	5.71959	7.15312	9.83371	9.44468	4.1398		3.87751	4.37521	29.6529	56.6142	62.7907	14.6275	14.8401	0.767161	4.21188	5.4801	0.401563	9.21823	0.674679	7.96381	6.94651	15.6739
-58	1.01025	1.0647	0.390943	1.18232	0.62759	2.25136	0.438492	0.429174	0.99256	0.539256	0.882386	3.5561	6.07352	0.705704	0.71338	6.91693	35.6709	7.08829	1.29321	10.9084	6.95359	13.4011	0.502998	15.1818	1.26954	32.0294	5.33302	8.01841	8.6045	8.68523	4.16044		2.99431	6.19676	29.6529	54.671	50.2325	15.8855	13.7347	0.865602	4.73837	4.57138	0.41694	10.2386	0.769454	7.16743	6.0782	15.9349
-57	1.1068	1.1073	0.351848	1.20405	0.609695	2.61832	0.38368	0.490484	0.835063	0.487771	0.980429	4.15652	6.77272	0.705704	0.71338	6.05231	35.8733	8.43261	1.16389	9.82461	5.96485	11.9615	0.513548	15.6237	1.33683	36.6051	4.94644	8.8837	7.37529	7.92577	4.18109		3.59317	8.26235	26.6876	52.7279	44.7249	17.1434	12.6294	0.964043	5.26485	3.66806	0.469057	11.3763	0.864229	6.37105	6.98665	18.2113
-56	1.26073	1.04536	4.23849	1.22578	0.5918	2.98528	0.405353	0.551795	0.677567	0.436286	0.980429	4.75695	7.74025	0.635133	0.642042	5.18769	36.0757	9.83805	1.08494	8.74083	5.47734	10.5219	0.524098	16.0656	1.40411	41.1807	4.55987	9.87077	6.14607	7.16631	4.77838		4.19203	10.3279	23.7223	50.7847	39.2172	18.4014	11.524	1.06248	5.26485	3.67346	0.521175	11.3763	0.959004	5.57467	7.89511	20.4878
-55	1.41466	1.56755	8.12514	1.34045	0.573904	3.41174	0.427025	0.613105	0.520071	0.384801	0.882386	5.54977	8.70778	0.602978	0.570704	4.32308	36.278	11.2435	1.00599	7.65704	4.98983	9.08232	0.534649	16.5074	1.4714	45.7563	4.17329	9.87077	4.91686	8.19007	5.37568		4.79089	12.3935	24.816	48.8416	33.7096	19.6593	10.4187	1.16093	4.73837	3.67886	0.521175	10.2386	1.05378	4.77829	8.80356	22.7642
-54	1.56859	2.08975	12.0118	1.34755	0.556009	3.83821	0.448697	0.613105	0.58508	0.333316	0.784343	6.3426	9.67531	0.570822	0.499366	5.09094	36.4804	12.6489	0.927046	6.57326	4.50231	10.3798	0.545199	18.8656	1.53869	45.7563	3.78672	9.46062	3.68764	9.21383	5.97298		5.38975	14.4591	25.9098	46.8984	28.2019	20.9173	9.3133	1.28992	4.21188	3.68426	0.469057	9.101	1.14855	3.98191	9.71202	22.7642
-53	1.72252	2.61194	15.8984	1.24706	0.538114	4.26468	0.470369	0.551795	0.650089	0.28183	0.6863	7.13542	9.67531	0.538667	0.428028	5.85881	36.6828	14.0544	0.848098	5.48948	4.0148	11.6773	0.555749	21.2238	2.44689	41.1807	3.40014	9.05046	2.45843	10.2376	5.97298		5.98861	16.5247	27.0035	44.9553	35.2524	22.1752	8.20794	1.28992	5.81475	3.68966	0.41694	8.95605	1.24333	3.18553	10.6205	20.4878
-52	1.87645	3.13414	19.7851	1.23242	0.520218	4.26468	0.492041	0.490484	0.650089	0.230345	0.676662	7.92825	8.70778	0.506511	0.35669	6.62668	36.8851	14.0544	0.769151	4.40569	3.52729	12.9747	0.566299	23.5821	3.20122	36.6051	3.96684	8.6403	2.441	10.2376	5.37568		5.98861	18.5903	28.0972	43.0121	42.3029	23.4331	7.10258	1.16093	7.41761	3.69506	0.807646	8.81109	1.39874	2.38914	11.5289	18.2113
-51	2.03037	3.65634	23.6717	1.21779	0.502323	3.83821	0.513713	0.429174	0.58508	0.17886	0.667023	7.92825	7.74025	0.474355	0.30593	7.39454	40.9835	12.6489	0.690203	4.89521	3.03977	12.9747	0.637086	23.5821	3.95556	32.0294	4.53353	8.23015	2.42357	9.21383	4.77838		5.38975	20.6559	29.1909	49.1567	49.3534	24.6911	5.99722	1.72237	9.02048	3.70046	1.19835	8.66613	1.55416	1.59276	12.4374	15.9349
-50	2.1843	4.17853	27.5584	1.20316	0.484428	3.41174	0.535385	0.420142	0.520071	0.201217	0.657384	7.13542	6.77272	0.4422	0.25517	8.16241	40.9835	11.2435	0.611255	4.89521	2.55226	11.6773	0.707874	21.2238	4.70989	27.4538	5.10022	7.81999	3.63536	8.19007	4.18109		4.79089	20.6559	30.2847	55.3013	56.4039	27.7775	4.89186	2.28381	10.6233	3.70585	1.58906	8.52118	1.55416	2.38038	14.2141	13.8849
-49	2.44032	4.70073	31.445	1.18852	0.538253	2.98528	0.611869	0.41111	0.455062	0.223575	0.647746	6.3426	5.91291	0.410044	0.20441	9.79489	36.8851	9.83805	0.532308	4.42726	3.65014	10.3798	0.707874	18.8656	5.46423	22.8782	5.66691	7.40983	4.84715	7.16631	9.56783		4.19203	18.5903	31.3784	61.4459	63.4544	30.8639	4.89186	2.84526	12.2262	3.71125	1.97977	8.37622	1.39874	3.16799	15.9909	11.8349
-48	2.46977	5.22292	35.3317	1.17389	0.538253	2.55881	0.688352	0.402078	0.918154	0.223575	0.638107	5.54977	5.05309	0.377889	0.15365	11.4274	34.9516	8.43261	0.45336	3.95931	4.60464	9.08232	0.637086	19.1996	6.21856	18.3025	5.66691	6.99968	6.05894	7.63653	14.9546		3.59317	16.5247	32.4721	61.4459	70.5049	30.8639	4.40268	3.4067	13.8291	3.71665	2.37047	8.23127	1.24333	4.75198	17.7677	9.78485
-47	2.3453	5.74512	39.2574	1.15925	0.484428	2.35532	0.764836	0.393046	1.38125	0.201217	0.628468	6.43924	4.19328	0.345733	0.102891	13.0599	33.0182	8.97627	0.503734	3.49135	6.04666	9.62298	0.566299	19.5336	6.97289	15.5956	5.10022	6.58952	7.27072	8.10675	20.3413		2.99431	14.4591	36.5311	55.3013	70.5049	27.7775	4.48088	3.96815	15.4319	3.38368	2.76118	8.08631	1.3996	6.33598	17.7677	7.73482
-46	2.22082	6.26731	39.2574	1.20494	0.430602	2.15184	0.764836	0.384014	1.84434	2.63445	0.61883	7.3287	3.33347	0.384148	0.123469	14.6923	31.0847	9.51993	0.503734	3.0234	7.48867	10.1636	0.495512	19.8675	7.72723	12.8886	4.53353	6.17936	8.48251	8.57697	25.728		3.84945	12.3935	40.5901	49.1567	63.4544	24.6911	4.55908	4.52959	17.0348	4.20468	3.15188	7.94136	1.55588	7.91997	15.9909	5.68479
-45	2.09635	6.26731	35.3317	1.15768	0.412071	1.94836	0.688352	0.374982	2.30743	5.06768	0.707234	8.21817	2.47366	0.384148	0.144047	16.3248	29.1512	10.0636	0.45336	2.55545	8.93068	10.7043	0.78231	20.2015	8.48156	10.1817	3.96684	5.76921	9.6943	9.04719	31.1148		4.7046	10.3279	40.5901	43.0121	56.4039	25.6977	4.63728	5.09104	19.1641	5.02568	3.54259	8.93403	1.71215	9.50397	14.2141	3.63477
-44	1.97188	5.80747	32.3632	1.01748	0.39354	1.74488	0.611869	0.36595	2.77052	7.50091	0.795638	9.10763	1.61384	0.345733	0.164625	16.3248	27.2178	10.6073	0.489246	2.08749	10.3727	11.245	1.06911	20.5354	9.2359	7.47469	3.40014	5.76921	10.9061	9.51741	36.5015		5.55974	8.26235	36.5311	39.7832	49.3534	26.7042	4.71548	5.65248	21.2935	5.84667	3.98541	9.9267	1.86843	11.088	12.4374	1.58474
-43	1.8474	5.34763	29.3948	0.984858	0.375008	1.54139	0.535385	0.418229	3.23361	9.93414	0.884042	9.9971	0.754032	0.307318	0.185203	14.6923	25.2843	11.1509	0.525132	1.61954	11.8147	11.7856	1.35591	20.8694	11.4948	9.34336	3.16991	5.19229	12.1179	9.98763	41.8883		6.41488	7.32454	32.4721	36.5543	42.3029	27.7108	4.79368	6.21393	21.2935	6.66767	4.42824	9.9267	2.0247	12.672	15.2389	1.81114
-42	1.72293	4.88779	26.4264	0.952236	0.356477	1.33791	0.512175	0.470508	3.69671	12.3674	0.884042	10.8866	0.861751	1.5658	0.205781	13.0599	23.3508	11.6946	0.561018	1.15159	13.2567	12.3263	1.64271	21.2033	12.9994	11.212	2.93968	6.31134	12.1179	10.4579	47.8723		7.27003	6.38674	32.4447	33.3254	35.2524	28.7174	4.87188	6.90437	19.1641	7.48867	4.42824	8.93403	2.18098	14.256	18.0405	2.03753
-41	1.59846	4.42794	23.458	0.919613	0.337945	1.5609	0.488965	0.522786	4.22481	14.8006	0.795638	11.776	0.96947	2.82428	0.205781	11.4274	21.4174	13.6437	0.596904	0.683635	14.6987	12.8669	1.92951	21.5373	14.5039	13.0807	2.70945	7.4304	10.9061	11.9518	53.8563		8.72403	5.44893	32.4172	30.0965	28.2019	29.7239	4.95008	6.90437	17.0348	8.30966	3.98541	9.03774	2.33725	15.8399	20.842	2.26392
-40	1.55436	3.9681	20.4896	0.88699	0.319414	1.78388	0.465754	0.522786	4.75291	17.2338	0.707234	13.4583	1.07719	4.08276	0.185203	9.79489	19.4839	15.5928	0.632789	0.215682	17.6685	14.7051	2.2163	24.2295	16.0085	14.9494	2.47921	8.54946	9.6943	13.4458	59.8404		10.178	4.51113	32.3898	26.8675	21.1515	30.7305	5.02828	6.21393	19.5208	9.13066	3.54259	9.14145	2.49353	15.8399	23.6436	2.26392
-39	1.40817	3.50826	17.5212	0.854367	0.300882	2.00687	0.442544	0.470508	5.28101	19.6671	0.61883	15.1406	1.07719	5.34125	0.164625	8.16241	21.6488	17.5419	0.668675	0.215682	19.053	16.5432	2.5031	26.9216	17.5131	16.8181	2.24898	9.66851	8.48251	14.9398	59.8404		11.632	5.63891	32.3623	23.6386	19.3633	31.7371	5.10648	5.52349	22.0069	9.95166	5.99425	9.24517	2.80522	14.256	26.4451	2.03753
-38	1.1599	3.04842	14.5528	0.821744	0.282351	2.22985	0.419334	0.418229	5.28101	22.1003	1.2387	16.8229	0.96947	6.59973	0.144047	6.52993	21.6488	19.4909	0.704561	0.257147	18.852	18.3813	2.86069	26.9216	19.0176	18.6867	2.01875	10.7876	7.27072	14.9398	53.8563		13.0861	6.76669	32.3349	20.4097	17.5751	32.7436	5.67386	5.35684	24.4929	10.7727	8.44591	9.34888	3.11691	12.672	29.2467	1.81114
-37	1.13818	2.58857	11.5844	0.851981	0.317645	2.22985	0.396123	0.36595	4.75291	24.5559	1.85858	16.8229	0.861751	7.85821	0.123469	5.74025	19.4839	19.4909	0.740447	0.298612	18.7944	18.3813	3.21828	24.2295	20.5222	18.6867	2.35521	11.9066	6.05894	13.4458	47.8723		14.5401	7.89447	32.3074	23.3254	15.787	36.8366	5.67386	5.1902	26.979	11.5936	10.8976	9.4526	3.11691	11.088	32.0482	1.58474
-36	1.11647	2.12873	8.61596	0.821896	0.352939	2.00687	0.372913	0.675917	4.22481	24.5559	2.47845	15.1406	0.791667	9.11669	0.102891	4.95058	17.319	17.5419	0.776333	0.340077	18.7368	16.5432	3.57586	21.5373	22.0268	16.8181	2.69166	13.0257	4.84715	11.9518	44.9782		14.5401	9.02226	32.28	26.241	21.0493	40.9296	5.10648	5.02355	29.465	12.2855	13.3492	9.55631	2.80522	9.50397	36.6265	2.9614
-35	1.09476	1.66889	9.57329	0.731487	0.352939	1.78388	0.426186	0.985884	3.69671	22.1003	3.09833	13.4583	0.721584	10.3752	0.0996351	4.16091	18.4006	15.5928	0.862592	0.381541	18.6792	14.7051	3.57586	18.8451	23.5313	14.9494	3.02812	14.1447	3.63536	10.4579	42.0842		13.0861	10.15	32.2526	29.1567	26.3116	40.9296	4.76905	4.8569	31.9511	11.818	15.8009	9.66002	2.49353	7.91997	41.2048	4.33806
-34	1.07305	2.69637	9.57329	0.734024	0.317645	1.5609	0.47946	1.29585	3.4501	19.6447	3.7182	11.776	0.651501	11.6721	0.0963796	3.37123	19.4821	13.6437	0.862592	0.423006	18.6216	12.8669	3.21828	21.6733	25.0359	13.0807	3.36458	15.2638	2.42357	11.6952	39.1901		11.632	11.2778	36.2841	29.1567	31.5739	36.8366	4.43163	4.69025	34.4371	11.3505	18.2525	9.76374	2.94569	6.33598	45.7832	5.71471
-33	1.05133	3.55696	8.61596	0.736562	0.33842	1.46774	0.532733	1.60582	3.20349	18.5407	4.33808	10.0937	0.581417	12.969	0.0931241	4.21404	20.5637	11.6946	0.776333	0.464471	18.564	18.4488	2.86069	24.5015	24.1277	11.212	3.36458	16.9598	1.57628	12.9326	36.2961		10.178	11.2778	40.3157	26.241	36.8362	32.7436	4.0942	4.5236	36.9231	10.883	20.7042	9.86745	3.39785	4.75198	45.7832	7.09137
-32	1.02962	4.41755	8.52476	0.739099	0.359195	1.37458	0.532733	1.91578	2.95689	17.4368	4.95795	11.2512	0.511334	12.969	0.0898686	5.05685	21.6453	10.5917	0.690074	0.505936	18.5063	24.0306	2.99594	27.3297	24.5311	9.34336	3.02812	16.9598	0.728986	14.1699	33.402		8.72403	10.15	40.3157	23.3254	42.0986	31.6619	3.75678	4.35696	41.5385	10.4155	23.1559	10.9638	3.85001	4.78717	41.2048	8.46802
-31	1.00791	5.27814	8.43356	0.741636	0.37997	1.28142	0.47946	2.22575	2.71028	16.3328	5.66623	12.4086	0.441251	11.6721	0.0866132	5.89966	22.7269	9.48882	1.08671	0.547401	18.4487	29.6125	3.13119	30.1579	24.9345	7.47469	2.69166	18.0453	1.09348	15.4073	30.508		7.27003	9.02226	36.2841	20.4097	47.3609	30.5802	3.41935	4.19031	46.1539	9.94804	26.0503	10.9638	4.30217	4.82235	36.6265	9.84468
-30	0.964148	6.13873	8.34236	0.744173	0.400745	1.18826	0.426186	2.53572	2.46367	15.2289	6.37451	13.5661	0.371168	10.3752	0.103936	6.74247	23.8084	8.38594	1.48334	0.588865	18.5483	35.1943	3.26644	32.9861	25.3378	5.60602	2.35521	19.1309	1.45797	16.6447	27.6139		9.26442	7.89447	32.2526	23.333	52.6232	29.4985	3.08193	4.7141	46.1539	9.48055	28.9448	9.86745	4.75434	4.85754	32.0482	11.2213
-29	0.840016	6.99932	8.25116	0.74671	0.421519	1.09511	0.372913	2.89796	2.21707	14.1249	7.08279	14.7235	0.301084	10.2	0.121258	7.58528	24.89	7.28307	1.87998	0.63033	17.1202	40.7762	3.40169	35.8143	25.7412	8.25155	2.01875	20.2165	1.82247	17.882	24.7199		11.2588	6.76669	30.8788	26.2563	52.6232	28.4168	2.7445	5.23788	41.5385	9.01305	28.9448	8.77107	5.2065	6.47672	31.019	12.8244
-28	0.81797	7.85991	8.15996	0.880515	0.442294	1.00195	0.396073	3.26021	1.97046	13.021	7.08279	15.8809	0.33872	10.0248	0.138581	8.42809	25.9716	6.18019	2.27661	0.63033	17.2774	46.358	3.53694	38.6425	26.1446	10.8971	3.94947	21.302	2.18696	19.1194	27.8099		13.2532	5.63891	29.5051	29.1795	47.3609	27.3351	2.40708	5.23788	36.9231	8.54555	26.0503	8.58296	5.65866	8.0959	29.9897	14.4274
-27	0.795924	8.7205	8.06876	0.95146	0.463069	0.908791	0.419234	3.62245	2.25196	11.917	6.37451	17.0384	0.376355	9.84964	0.155904	8.42809	29.218	5.07732	2.67325	0.567297	17.4346	51.9399	3.67219	44.1629	26.548	13.5426	5.88019	22.3876	2.55145	21.8507	30.8999		15.2476	4.51113	28.1313	32.1028	42.0986	26.2533	2.06965	4.7141	36.766	8.07806	23.1559	8.39485	6.11082	9.71508	28.9604	16.0305
-26	0.773877	9.58109	7.97757	0.959544	0.483844	1.03862	0.442394	3.62245	2.53345	10.8131	5.66623	19.8781	0.376355	9.67446	0.173226	7.58528	32.4644	5.92354	3.06988	0.70801	17.5918	59.3599	3.80744	49.6833	26.9514	18.0568	7.81091	23.4732	2.91594	24.5821	30.8999		17.242	3.75996	26.7576	35.0261	36.8362	25.1716	2.29962	5.00438	36.6088	7.09385	22.408	8.20675	6.87467	11.3343	27.9312	16.0305
-25	0.751831	10.4417	7.88637	1.02795	0.504619	1.16845	0.465555	3.26021	2.81495	12.1647	5.04521	22.7179	0.33872	9.49928	0.173226	6.74247	32.4644	6.76975	3.46652	0.848723	17.749	66.7798	3.94269	55.2036	27.3547	22.571	9.74163	24.5587	3.28044	27.3134	27.8099		20.6904	3.0088	25.3838	37.9494	31.5739	24.0899	2.29962	5.29466	36.4517	6.57713	21.6602	8.01864	7.63853	12.9534	26.9019	14.4274
-24	0.729785	10.2748	7.79517	1.09636	0.560688	1.29827	0.488715	2.89796	2.81495	13.5164	4.42418	25.5576	0.301084	9.3241	0.155904	5.89966	29.218	7.61597	3.86315	0.989437	17.9062	74.1998	4.43552	55.2036	27.7581	27.0852	11.6724	25.6443	3.64493	27.3134	24.7199		24.1388	2.25764	24.0101	40.8727	26.3116	27.1011	2.06965	5.58494	36.2945	6.06042	20.9124	7.83053	7.63853	14.5726	25.8726	12.8244
-23	0.707739	12.3902	8.6613	1.16477	0.560688	1.29827	0.511875	2.53572	2.53345	13.5164	3.80315	28.3973	0.263449	9.14892	0.138581	5.05685	29.0035	8.46219	4.34605	1.13015	18.0634	74.1998	4.92836	49.6833	28.1615	31.5995	13.6031	26.7299	3.64493	24.5821	21.6299		27.5871	1.50647	22.6363	46.7116	21.0493	30.1124	2.55135	5.87522	36.1373	5.5437	20.1645	7.64242	6.87467	16.1918	24.8434	11.2213
-22	0.685693	14.5055	8.6613	1.23317	0.504619	1.16845	0.535036	2.27079	2.25196	12.1647	3.18212	28.3973	0.316625	8.97375	0.121258	4.21404	28.7891	8.46219	4.82894	1.27086	18.2206	66.7798	4.92836	44.1629	30.8331	36.1137	15.8703	27.8154	3.28044	21.8507	22.2321		31.0355	1.88309	21.2626	52.5506	19.5274	30.1124	3.03305	6.1655	35.9802	5.02698	19.4167	7.45431	6.11082	16.1918	28.3924	9.85658
-21	1.42848	16.6209	7.79517	1.30158	0.526653	1.03862	0.611469	2.00586	2.07142	10.8131	2.5611	25.5576	0.369801	10.0955	0.103936	4.78282	28.5746	7.61597	4.82894	1.41158	21.5806	59.3599	4.43552	38.6425	30.6886	40.6279	18.1374	27.8154	2.91594	19.1194	22.8343		34.4839	2.25971	23.9204	58.3895	18.0055	27.1011	3.51475	6.45578	35.823	4.51027	18.6689	7.26621	6.85533	14.5726	31.9415	8.49182
-20	2.11293	18.7362	9.28412	1.36999	0.548688	0.908791	0.687903	1.74094	1.89088	11.255	1.94007	22.7179	0.422977	11.2172	0.0866132	5.3516	28.3601	6.76975	4.34605	1.55229	23.2556	59.2729	3.94269	38.343	30.544	45.1421	20.4046	25.0339	2.55145	16.388	23.4366		34.4839	2.63633	26.5782	58.3895	16.4836	24.0899	3.99645	6.74606	35.6659	3.99355	17.921	8.17448	7.59985	12.9534	35.4905	7.12706
-19	2.81944	20.8516	10.7731	1.46502	0.570722	1.08785	0.764337	1.47601	1.71034	11.6969	1.31904	19.8781	0.476153	11.2172	0.36027	5.92038	28.1456	5.92354	5.00695	1.693	24.7734	59.1859	4.42537	38.0435	30.3995	45.1421	22.6718	28.4052	2.18696	15.7831	24.0388		31.0355	3.01295	26.5782	52.5506	14.9617	22.1679	4.47815	7.03634	40.1241	3.47684	17.1732	9.08276	8.34436	11.3343	35.4905	5.76231
-18	3.52594	22.967	12.262	1.42877	0.592757	1.26691	0.764337	1.21109	1.52979	12.1388	0.698015	19.9542	0.529328	10.0955	0.633927	6.48916	27.9312	5.07732	5.66786	1.83372	26.2912	59.099	4.90806	37.744	30.255	40.6279	22.6718	31.7766	1.82247	15.1783	24.641		27.5871	3.38956	23.9204	46.7116	18.7021	20.2459	4.95985	7.32662	44.5823	2.96012	19.3198	9.08276	9.08887	9.71508	31.9415	4.39755
-17	4.23244	25.0823	13.751	1.26127	0.614791	1.44596	0.687903	0.946161	1.34925	12.5807	0.785267	20.0302	0.582504	10.0736	0.907584	7.05794	27.7167	5.65502	6.32876	2.03746	27.809	59.012	5.39074	37.4445	30.1104	36.1137	20.4046	35.1479	1.45797	14.5734	25.2432		24.1388	3.76618	21.2626	40.8727	22.4425	18.3239	5.44154	8.14069	44.5823	2.44341	21.4665	8.17448	9.83338	8.0959	28.3924	3.03279
-16	4.93894	27.1977	15.2399	1.15662	0.636826	1.62502	0.611469	0.681235	1.16871	13.0226	0.872518	20.1063	0.63568	10.0517	1.18124	8.46952	27.5022	6.23272	6.98967	2.03746	29.3269	58.925	5.87343	37.145	29.9659	31.5995	18.1374	38.5193	1.09348	13.9685	25.8454		20.6904	3.76618	24.0735	42.4978	26.1829	16.4019	5.92324	8.14069	40.1241	1.75154	21.4665	8.19995	10.5779	6.47672	24.8434	1.66803
-15	5.64545	29.3131	16.7289	1.05197	0.65886	1.80408	0.535036	0.778554	0.988173	13.4646	0.872518	20.1823	0.726492	10.0298	1.4549	9.88111	27.2878	6.81043	7.65057	1.88442	30.8447	58.8381	6.35611	36.8455	29.8214	27.0852	15.8703	41.8907	0.728986	13.3636	29.5377		17.242	3.38956	26.8844	44.1229	29.9233	14.4799	6.40494	7.32662	35.6659	3.22332	19.3198	8.22541	11.3224	4.85754	28.3884	1.90632
-14	6.35195	31.4284	18.2178	0.947323	0.680895	1.98314	4.63277	0.875873	0.807632	13.9065	0.785267	20.2583	0.817303	10.0079	1.74588	11.2927	30.3197	7.38813	8.31147	1.73137	32.3625	58.7511	6.8388	36.546	29.6769	22.571	13.6031	45.262	0.364493	12.7587	33.2299		16.0729	3.01295	29.6954	45.748	33.6637	12.5579	7.1166	7.25863	37.0692	4.69511	17.1732	8.25088	12.0669	4.61556	31.9334	2.14461
-13	7.05845	35.1608	19.7068	0.842675	0.702929	2.16219	8.7305	0.973192	0.908586	14.3484	0.698015	20.3344	0.908115	9.98605	2.03686	12.7043	30.3197	7.96583	8.97238	1.57833	33.8803	58.6641	7.32149	41.7669	29.5323	18.0568	12.1904	48.6334	5.35354	14.8852	36.9221		14.9039	2.63633	32.5063	47.3731	37.4041	10.6359	7.1166	7.19064	38.4726	6.1669	16.7069	8.27634	13.5753	4.37358	35.4784	2.38291
-12	8.7904	35.7503	21.1957	0.738028	0.781032	2.47108	12.8282	0.973192	1.00954	16.1419	0.610763	20.4104	0.908115	9.96417	2.32784	14.1159	27.2878	8.54354	9.63328	1.42529	35.3981	65.9971	7.80417	46.9877	26.7162	13.5426	10.7778	52.0047	10.7071	17.0116	36.9221		13.7349	2.25971	35.3172	48.9982	37.4041	8.71393	8.54575	7.12265	39.876	7.63869	16.2406	8.3018	15.0837	4.1316	39.0234	2.38291
-11	9.75752	36.3397	23.5508	0.63338	0.781032	2.77996	16.926	0.875873	1.00954	17.9355	0.643752	23.3262	0.817303	9.94228	2.61881	14.1159	31.2044	9.96746	10.2942	1.27224	35.457	73.3302	8.77969	52.2086	27.2787	17.3744	9.36517	55.3761	16.0606	19.1381	33.2299		12.5659	1.88309	38.1281	50.6233	33.6637	9.80318	9.97491	7.05466	41.2794	9.11048	15.7743	8.32727	15.0837	5.5088	42.5683	2.14461
-10	9.95981	36.9292	23.5508	0.606226	0.702929	3.08885	21.0237	0.778554	0.908586	17.9355	0.676742	26.242	0.726492	9.9204	2.90979	12.7043	35.1211	11.3914	11.438	1.1192	32.3132	73.3302	9.75521	52.2086	27.8412	21.2061	7.95254	61.529	21.4142	21.2645	29.5377		11.3969	1.50647	40.9391	52.2485	29.9233	10.8924	11.4041	6.98667	42.6827	10.5823	15.308	8.35273	13.5753	6.886	46.1133	1.90632
-9	10.2204	37.5187	21.1957	0.552453	0.802225	3.08885	25.1214	1.99134	0.807632	16.1419	0.709731	29.1578	0.72141	9.89852	2.90979	11.2927	39.0378	12.8153	11.438	0.966153	30.8543	65.9971	9.75521	46.9877	28.4037	25.0378	6.5399	63.8356	26.7677	21.2645	29.364		13.6762	2.29406	43.75	59.7125	26.1829	10.8924	12.8332	6.91867	44.0861	12.0541	14.8417	8.3782	14.017	8.26321	49.6583	2.58307
-8	10.481	38.1082	23.0174	0.47206	0.901522	2.77996	29.2191	3.20412	1.8824	15.3361	0.74272	29.1578	0.716329	10.9984	2.61881	9.88111	42.9545	14.2392	12.105	0.81311	29.3955	58.6641	8.77969	41.7669	28.9661	33.3838	5.12727	59.9893	32.1213	19.1381	29.1903		15.9556	3.08164	49.2187	67.1766	22.4425	11.8551	14.2624	6.85068	45.4895	13.5258	14.3755	8.40366	14.4587	9.64041	56.7524	3.25982
-7	10.7417	38.6977	24.839	0.522934	1.00082	2.47108	33.3933	4.4169	2.95716	14.5303	0.77571	26.242	0.711247	10.9984	2.32784	8.46952	46.8712	14.2392	12.7719	0.660066	27.9366	62.8148	7.80417	49.6991	29.5286	41.7297	5.98181	56.1431	37.4748	17.0116	29.0166		18.235	3.86922	54.6875	74.6407	18.7021	12.8177	15.6915	6.78269	46.8929	14.9976	13.9092	9.3374	14.9004	11.0176	63.8464	3.93656
-6	11.0023	39.2872	26.6606	0.573809	1.10011	2.42076	37.5675	5.62968	4.03193	13.7244	0.808699	23.3262	0.706165	9.89852	2.03686	7.05794	50.7879	12.8153	13.4389	0.507022	26.4778	66.9655	7.31436	57.6314	30.0911	50.0757	6.83636	52.2968	42.8284	18.0404	28.843		20.5144	4.65681	54.6875	74.6407	14.9617	13.7804	17.1207	6.7147	52.7545	16.6011	13.4429	9.3374	15.342	12.3948	70.9405	4.61331
-5	11.2629	39.8767	28.4822	0.624684	1.19941	2.37044	41.7416	6.84247	5.10669	12.9186	0.841688	22.7858	0.701084	11.8837	1.74588	6.69015	54.7046	11.3914	14.1059	0.507022	25.0189	71.1162	6.82455	65.5636	30.6536	58.4216	7.6909	48.4505	48.1819	19.0691	28.6693		22.7937	5.82101	49.2187	67.1766	21.224	14.7431	18.5498	7.46078	58.6161	16.7328	15.1232	8.40366	15.7837	13.772	70.9405	5.29006
-4	11.5235	40.4662	30.3039	0.675558	1.29871	2.32012	41.7416	8.05525	6.18145	12.1128	0.961929	22.2454	0.696002	13.869	1.9631	6.32236	58.6213	9.96746	14.7729	0.507588	23.56	75.2669	6.33474	73.4959	31.2161	66.7676	8.54545	44.6043	53.5354	20.0979	28.4956		22.7937	6.98521	52.6333	59.7125	27.4864	15.7057	19.979	7.46078	58.6161	15.2176	16.8036	8.04645	16.2254	13.772	63.8464	5.9668
-3	12.1304	39.4422	32.1255	0.726433	1.398	2.26979	37.5675	9.26803	7.25622	11.3069	1.08217	21.705	0.69092	15.8542	2.18033	5.95456	62.538	12.9717	15.4399	0.508154	29.6537	79.4175	5.84493	81.4281	31.7786	75.1135	8.54545	40.758	53.5354	21.1267	28.322		20.5144	8.14941	56.0478	65.3448	33.7488	16.6684	21.4081	7.09861	52.7545	13.7023	16.8036	7.68923	16.6671	12.3948	56.7524	6.64355
-2	11.7118	37.8287	33.9471	0.855799	1.4973	2.21947	33.3933	10.4808	8.33098	10.5011	1.20241	21.1646	0.685839	17.8394	2.39755	5.58677	69.4867	15.976	16.1068	0.50872	35.7474	83.5682	5.35513	89.3604	35.3715	83.4594	7.6909	36.9117	48.1819	22.1554	28.1483		18.235	9.31361	59.4624	70.9771	40.0112	17.631	21.4081	6.73645	50.1168	12.1871	15.1232	7.33202	17.1088	11.0176	49.6583	7.3203
-1	10.2678	36.2153	35.7688	0.985166	1.5966	2.16915	29.59	11.7909	9.40575	9.69527	1.20241	20.6243	0.771569	19.8246	2.61477	5.21898	69.4867	18.9802	16.7738	0.509286	40.0972	87.7189	4.86532	97.2926	38.4018	83.4594	6.83636	33.0655	42.8284	23.1842	31.6668		15.9556	10.4778	62.8769	76.6094	50.014	18.5937	19.4049	6.37429	47.4792	10.6718	16.1398	6.9748	17.5505	9.64041	50.8258	8.23533
0	9.58859	34.6018	37.5904	1.03704	1.77399	2.11883	25.7867	13.101	10.5815	8.88944	1.08217	20.0839	0.857299	21.8098	2.832	6.26278	67.9189	21.9845	17.4408	0.509853	45.9058	91.8696	4.37551	105.225	38.1981	75.1135	5.98181	29.2192	37.4748	24.2129	35.1854		13.6762	11.642	66.2915	82.2417	60.0168	19.5564	17.4016	6.01212	44.8416	9.15659	17.1565	6.61758	19.5005	8.26321	51.9934	9.15037
1	8.9094	32.9883	41.7671	1.01142	1.77399	2.06851	21.9834	13.101	11.7572	9.87715	2.52598	19.5435	0.857299	23.795	3.04922	7.30658	66.351	24.9887	18.1078	0.510419	51.7144	103.353	3.8857	118.378	37.9944	66.7676	5.66849	23.0663	32.1213	25.2417	35.1854		17.3187	11.642	69.706	87.8741	70.0196	20.519	15.3984	5.64996	42.204	7.64135	18.1731	6.26037	19.5005	6.886	53.1609	9.15037
2	8.23021	31.3749	41.7671	1.01241	1.5966	2.32707	18.1801	11.7909	11.7572	9.87715	3.96979	19.0031	0.771569	25.7803	3.55743	8.35037	64.7832	27.993	18.1078	0.510985	57.523	114.837	4.37141	131.531	37.7906	58.4216	5.35517	20.7597	26.7677	28.3969	31.6668		20.9612	10.4778	73.1206	93.5064	80.0223	20.519	13.3951	5.2878	39.5664	6.1261	19.1897	5.90315	17.5505	5.5088	54.3284	8.23533
3	7.55102	29.7614	37.5904	1.01341	1.46919	2.58564	14.3768	10.4808	10.5815	8.88944	5.4136	21.3785	0.685839	27.7655	4.06563	9.39417	63.2154	30.9972	16.297	0.511551	63.3316	114.837	4.85712	131.531	37.5869	50.0757	5.04185	21.1251	21.4142	31.5521	28.1483		24.6036	9.31361	76.5351	99.1387	90.0251	18.4671	11.3919	4.92563	36.9287	4.61086	20.2063	5.54594	15.6004	6.6758	55.4959	7.3203
4	6.87183	28.148	34.4158	1.01441	1.34179	2.58564	10.5735	9.17071	9.40575	8.70306	6.8574	23.7539	1.46244	30.8505	4.57383	10.438	61.6476	35.4254	14.4862	0.512117	69.1402	103.353	4.85712	118.378	37.3831	41.7297	4.72853	21.4905	16.0606	31.5521	24.6298		28.2461	8.14941	79.9497	104.771	100.028	16.4152	9.38864	4.56347	34.2911	6.81245	21.2229	5.18872	15.8066	7.84281	56.6634	6.40526
5	6.19264	26.5345	31.2413	1.01541	1.21438	2.32707	6.77024	8.03843	8.23003	8.51668	8.30121	23.7539	2.23904	30.8505	5.08204	10.438	60.0797	39.8536	14.6488	0.512683	74.9488	91.8696	4.37141	105.225	37.1794	33.3838	4.41521	21.856	21.0959	28.3969	23.2714		31.8886	6.98521	88.833	117.867	100.028	17.0582	7.38539	4.20131	31.6535	8.88234	22.2396	5.76525	16.0127	9.00981	57.831	7.16883
6	5.53781	24.921	28.0668	1.01641	1.08698	2.06851	2.96694	6.90615	7.71395	8.33031	9.74502	21.3785	3.01564	27.7655	5.08204	9.39417	58.5119	44.2818	14.8114	0.512683	80.7574	80.3859	3.8857	92.0718	36.9756	46.7504	4.10189	22.2214	26.1311	25.2417	21.913		35.531	5.82101	88.833	130.964	90.0251	17.7012	5.38215	3.83915	29.0159	12.5992	23.2562	5.76525	16.2188	10.1768	66.0925	7.93239
7	4.53672	21.1887	24.8922	1.10428	0.959573	1.80995	3.33781	5.77387	7.19787	8.14393	11.1888	19.0031	3.79224	26.9609	4.57383	8.35037	56.9441	44.2818	14.974	0.503985	82.4563	78.74	6.87119	82.924	36.7719	60.1169	3.78856	22.5868	31.1663	22.0865	20.5546		41.4528	4.65681	79.9497	130.964	80.0223	18.3442	3.3789	3.83915	32.2399	16.316	24.2728	5.18872	16.4249	12.721	74.3541	8.69596
8	3.18938	20.915	21.7177	1.11366	0.832169	1.59527	3.70867	4.64159	6.6818	7.95756	12.6326	16.6277	4.56884	26.1563	4.06563	7.30658	55.3763	39.8536	15.1366	0.495287	76.6027	77.0941	9.85669	73.7761	33.5378	73.4835	4.32979	22.9522	41.5551	22.1544	19.1962		47.3747	4.01348	71.0664	117.867	70.0196	18.9872	1.37565	3.45523	32.2399	20.0328	26.9698	5.2603	16.6311	15.2652	82.6157	9.45953
9	2.86748	20.6412	18.5432	1.04455	0.704764	1.3806	3.70867	3.5093	6.16572	7.77118	14.0764	14.2523	5.34544	25.3517	3.55743	6.26278	53.8084	35.4254	15.2992	0.486589	70.7491	75.4482	12.8422	64.6283	29.2597	86.8501	4.87101	23.3177	51.9439	22.2223	17.8378		53.2965	3.37015	68.3911	104.771	60.0168	19.6302	1.37565	3.07132	29.0159	23.7497	26.9698	5.33187	16.8372	17.8094	82.6157	10.2231
10	2.54558	20.3675	15.3686	0.975442	0.57736	1.16593	3.33781	2.37702	5.64964	7.58481	15.6405	13.7997	6.12204	24.5471	3.04922	5.21898	53.8084	30.9972	15.4618	0.47789	66.6394	73.8023	15.8277	55.4805	28.2157	108.563	5.41223	23.6831	62.3327	22.2903	16.4795		59.2184	2.72682	65.7157	91.6746	50.014	20.2732	1.23809	3.38279	25.7919	27.4665	24.2728	5.40344	17.0433	20.3536	74.3541	10.9867
11	2.22369	20.0937	12.1941	0.983825	0.449955	0.951255	2.96694	1.24474	5.13356	7.39843	15.6405	13.3471	6.89864	23.7425	2.54102	5.58645	48.4276	26.5691	15.6244	0.469192	62.5297	72.1564	18.8132	46.3327	27.1718	130.275	5.41223	24.0485	72.7215	22.3582	15.1211		59.2184	2.08349	63.0404	88.6697	40.0112	20.9162	1.40676	3.69426	22.8955	31.1834	21.5758	5.47502	17.2495	22.8978	66.0925	11.7502
12	1.90179	19.82	9.01958	0.992209	0.499951	0.736583	2.59607	1.42256	4.61748	7.21206	14.0764	12.8945	7.76097	22.9379	2.10453	5.95392	43.0467	23.0197	15.787	0.460494	58.4201	70.5106	21.7987	37.1849	26.1278	151.988	4.87101	26.7206	83.1103	22.4261	17.2812		53.2965	2.60436	60.3651	85.6648	43.2914	21.5591	1.57543	4.00573	19.9992	34.9002	21.5756	5.54659	19.4056	25.442	57.831	13.4288
13	1.57989	19.5462	10.0218	1.00059	0.499951	0.52191	3.73229	1.60038	5.27712	8.01339	12.5124	12.4419	8.6233	22.1334	1.66804	6.32139	43.1418	19.4703	17.7604	0.451795	54.3104	68.8647	24.7842	28.0371	25.0838	173.7	4.32979	26.7206	93.499	22.4941	19.4414		47.3747	3.12523	57.6898	82.6599	46.5716	24.254	1.7441	4.3172	17.1029	38.617	21.5753	5.61817	21.5618	25.442	50.2068	15.1074
14	1.258	19.2725	10.0218	1.00898	0.449955	0.307238	4.86851	1.7782	5.93676	8.01339	10.9483	11.9893	8.6233	21.3288	1.23155	6.68886	43.2369	15.9209	19.7338	0.443097	50.2008	78.7025	27.7697	32.0424	24.0398	195.413	3.78856	30.5304	103.888	22.562	21.6015		41.4528	3.6461	55.0145	79.655	49.8519	26.9489	1.91278	4.62867	14.2065	38.4853	21.5751	5.68974	21.5618	22.8978	42.5826	16.786
15	0.951731	18.9987	9.01958	1.01736	0.39996	0.351129	6.00472	1.7782	6.59641	7.21206	10.1758	11.5366	7.76097	20.5242	0.795059	7.05633	43.3319	12.3715	19.7338	0.434399	46.0911	88.5403	31.2409	36.0477	22.9959	217.125	3.26458	34.3401	103.888	25.7851	21.6015		35.531	4.16698	52.3391	76.6501	53.1321	26.9489	2.08145	4.94014	11.3102	43.1486	21.5749	5.76131	19.4056	20.3536	34.9584	16.786
16	0.621108	18.725	8.23319	1.19279	1.19756	0.39502	7.14094	1.60038	6.59641	6.41072	9.40317	13.4594	6.89864	22.8046	0.358569	8.46759	43.427	8.82212	17.7604	0.425701	43.7686	98.3781	34.7121	40.053	21.9519	217.125	2.74059	38.1499	93.499	29.0083	19.4414		29.6092	4.68785	49.6638	73.6452	66.4151	24.254	2.25012	5.25161	8.41382	47.8119	21.5746	5.83289	17.2495	17.8094	27.3343	15.1074
17	0.266125	18.4513	7.4468	1.28135	1.99516	0.438911	8.27716	1.42256	5.93676	11.7483	8.63057	15.3822	6.03631	22.8046	0.430283	9.87886	43.522	5.27274	16.212	0.425701	38.0032	98.3781	34.7121	40.053	20.9079	195.413	2.2166	41.9597	83.1103	32.2314	17.2812		23.6873	5.20872	55.8718	70.6403	79.6981	21.5591	2.41879	5.56308	5.51748	52.4752	21.5744	6.48099	16.8021	15.2652	19.7101	13.4288
18	0.257398	18.5391	6.66041	1.28302	2.79276	0.438911	9.41338	1.24474	5.27712	17.0859	7.85798	17.305	6.85494	20.5242	0.501997	11.2901	43.6171	6.15153	14.6637	0.383131	36.3474	88.5403	31.2409	36.0477	19.864	173.7	1.69261	45.7695	72.7215	32.2314	16.3359		18.7043	5.20872	62.0798	80.7318	92.9811	19.7821	2.58747	6.25846	2.62114	57.1385	21.5742	6.48099	16.3547	12.721	12.0859	11.7502
19	0.248671	16.7819	5.87401	1.36319	3.59036	0.39502	10.5496	1.16202	4.70028	22.4235	7.08539	19.2277	7.67357	18.2437	0.573711	12.7014	43.7121	7.03032	13.1153	0.363519	34.6917	78.7025	27.7697	32.0424	19.9237	151.988	1.16863	49.5792	62.3327	29.0083	15.3907		13.7213	4.68785	62.0798	90.8232	106.264	18.0051	2.75614	6.95384	2.94878	61.8018	21.5739	5.83289	15.9074	10.1768	4.46177	13.0438
20	0.239944	15.0246	5.08762	1.44337	4.38796	0.351129	12.0567	1.07929	4.12343	27.761	6.3128	19.2277	8.4922	16.587	0.645424	14.1127	43.8072	7.90911	11.5669	0.343908	33.0359	68.8647	24.2985	33.1817	17.9971	130.275	0.644639	53.389	51.9439	25.7851	14.4454		8.73824	4.16698	55.8718	100.915	119.547	16.2281	3.06238	6.95384	3.27642	66.4651	24.2707	5.18479	15.46	7.63261	5.09917	14.3374
21	0.231217	13.2673	4.30123	1.52354	5.18556	0.307238	13.5638	0.996565	3.54658	33.0986	5.54021	17.305	9.31083	14.9303	0.717138	14.1127	49.2831	8.7879	10.0185	0.324297	31.3802	64.3275	20.9435	34.3211	16.0704	108.563	0.120651	57.1988	41.5551	22.562	13.5001		3.75521	3.6461	49.6638	100.915	132.83	14.451	3.06238	6.25846	3.27642	71.1284	26.9674	5.82939	15.0127	5.0884	5.73657	15.631
22	0.22249	11.5101	3.51484	1.60371	5.98316	0.263347	15.0708	0.913839	2.96973	38.4362	6.33167	15.3822	10.1295	13.2736	0.717138	12.7014	54.759	8.7879	8.47016	0.304686	29.7244	59.7903	17.5886	35.4605	14.1438	86.8501	0.137887	61.0085	31.1663	19.3389	12.5549		4.69401	3.12523	51.7183	90.8232	132.83	12.674	2.75614	6.47972	2.94878	75.7917	26.9674	6.474	14.5653	13.2234	6.37396	16.9246
23	0.213762	9.75281	2.72844	1.68388	6.78076	0.255713	15.0708	0.831114	2.39289	43.7738	7.12313	13.4594	10.9481	11.6168	0.645424	11.2901	54.759	7.90911	6.92179	0.285075	28.0687	55.2531	14.2337	36.5999	12.2172	71.3485	0.155123	64.8183	20.7776	17.8082	11.6096		5.63281	2.60436	53.7727	80.7318	119.547	10.897	4.5348	6.70098	2.62114	80.455	24.2707	7.1186	14.118	21.3584	6.37396	18.2182
24	0.205035	7.99555	1.94205	1.76405	7.62835	0.248079	13.5638	0.748389	1.81604	49.1114	7.91458	11.66	11.7667	9.96011	0.573711	9.87886	49.2831	7.03032	5.37342	0.265463	26.4129	50.7159	10.8788	37.7392	10.2905	55.8468	0.172359	64.8183	10.3888	16.2775	10.6643		6.57161	2.08349	55.8271	70.6403	106.264	9.11998	6.31345	6.92224	2.8573	85.1183	21.5739	7.76321	13.6706	32.0376	5.73657	19.5118
25	1.1313	6.23828	2.15783	2.64085	8.47595	0.240446	12.0567	0.665663	1.23919	55.2503	7.91458	9.8605	13.4477	8.30339	0.501997	8.46759	45.0699	6.15153	3.82505	0.245852	24.7572	46.1787	7.52385	38.8786	8.36391	40.3452	0.172359	58.3365	8.31011	14.7469	9.71903		7.51041	2.27952	57.8816	65.2935	92.9811	7.34296	8.09211	7.1435	3.09347	89.366	21.041	8.40781	15.3794	42.7167	5.09917	20.8054
26	2.04193	4.48102	2.15783	3.35062	8.47595	0.232812	10.5496	0.760758	0.662343	61.3892	7.12313	8.06104	15.1286	6.64667	0.430283	7.05633	40.8566	5.27274	4.25005	0.226241	23.8861	41.6415	4.16893	40.018	6.43727	24.8435	0.155123	53.0357	16.6202	13.2162	10.9339		8.44921	2.47555	59.936	59.9467	79.6981	8.26083	9.87077	7.36477	3.32963	85.1019	20.508	9.05242	17.0883	53.3959	4.46177	23.7777
27	2.97692	2.72376	1.94205	3.89333	7.62835	0.225178	9.10857	0.855853	0.745136	61.3892	6.33167	6.26158	16.8096	4.98996	0.358569	5.64506	36.6434	5.50273	4.25005	0.20663	21.2279	37.1043	0.81401	41.1574	4.51064	31.0544	0.137887	47.7349	24.9303	11.6856	12.1488		9.38801	2.67158	61.9905	54.5999	66.4151	9.1787	11.6494	7.58603	3.5658	80.8378	19.9751	9.69702	17.0883	64.0751	6.9116	26.7499
28	3.91191	0.87863	1.79621	4.52292	6.8342	0.217545	7.66754	0.950947	0.827928	55.2503	5.65297	4.46213	16.8096	5.6137	0.445495	6.20529	32.4302	5.73271	3.82505	0.229589	22.0126	42.4049	0.930297	46.302	2.584	37.2653	0.120651	42.4341	33.2404	10.1549	12.1488		9.38801	2.86761	64.0449	49.2532	53.1321	9.1787	13.4281	7.80729	3.80197	76.5736	19.4422	10.3416	15.3794	74.7543	9.36143	29.7221
29	4.84691	0.858359	1.65036	5.15251	6.04005	0.253802	6.22651	0.950947	0.827928	49.1114	4.97426	2.66267	15.1286	6.23744	0.532422	6.76551	28.217	5.9627	4.08069	0.229589	22.7972	47.7055	1.04658	51.4467	0.597604	43.4762	0.103415	37.1333	41.5505	11.8474	10.9339		8.44921	3.58451	66.0993	43.9064	39.8491	8.26083	15.2067	8.02855	4.03813	72.3095	18.9092	11.6343	13.6706	85.4335	11.8113	29.7221
30	5.7819	0.838087	1.50452	5.7821	5.24589	0.290059	4.78548	0.855853	0.745136	44.0616	4.29556	0.863207	13.4477	6.23744	0.619348	7.32573	24.0037	6.19268	4.33634	0.240587	23.5819	53.0061	1.16287	51.4467	0.957933	49.6871	0.333503	31.8325	49.8606	13.5399	9.71903	24.4998	7.51041	4.30141	74.3618	38.5596	35.1396	7.34296	16.9854	8.24981	4.2743	68.0454	18.3763	12.927	14.3714	96.1127	14.2611	26.7499
31	6.71689	0.817816	1.35868	6.41169	4.45174	0.326317	3.34445	0.760758	0.662343	39.0118	3.61686	0.986522	11.7667	5.6137	0.706274	7.88596	19.7905	6.42267	4.59198	0.251585	24.3666	53.0061	1.16287	46.302	1.31826	55.898	0.56359	26.5317	58.1708	15.2324	8.50415	24.4998	6.57161	5.01832	82.6242	33.2128	30.4301	8.15074	18.7641	9.16646	4.51046	63.7812	17.8434	12.927	15.0723	106.792	16.7109	23.7777
32	7.65188	0.797545	1.21283	7.04128	3.65758	0.362574	1.90343	0.665663	0.57955	33.962	2.93816	1.10984	12.7648	5.64158	0.7932	9.85745	15.5773	6.65266	4.84762	0.262583	25.1513	47.7055	1.04658	41.1574	1.67859	62.1089	0.793677	21.2309	66.4809	16.9248	7.73109	22.0498	5.63281	5.73522	82.6242	37.9575	25.7207	8.95852	20.849	9.16646	5.07427	59.5171	17.3104	11.6343	15.7731	106.792	19.1607	20.8054
33	8.58687	0.777273	1.06699	7.67087	2.86343	0.362574	0.462398	0.570568	0.517533	28.9123	2.25946	1.23315	13.7628	5.66945	0.95184	11.8289	11.3641	7.76143	5.10327	0.273581	25.936	42.4049	0.930297	36.0127	2.03892	62.1089	1.02376	15.9301	74.791	16.9248	6.95802	19.5998	4.69401	6.45212	74.3618	42.7022	34.2942	9.7663	20.849	8.24981	5.63808	55.253	19.4742	10.9414	16.474	96.1127	21.6106	18.4439
34	9.62105	0.757002	0.921148	8.37284	2.06928	0.326317	0.528454	2.65675	0.455517	23.8625	1.58076	1.23315	14.7609	5.69733	1.11048	13.8004	12.6267	8.87021	5.35891	0.284579	26.7206	37.1043	2.96156	32.1513	2.39925	55.898	1.25385	10.6293	83.1011	15.2324	6.18496	17.1499	4.50567	7.16902	66.0993	47.4469	42.8678	10.5741	20.4103	7.38748	5.63808	50.9888	21.638	10.2484	17.1748	85.4335	24.6978	16.0824
35	9.70461	0.73673	0.775305	8.27817	1.27512	0.290059	0.594511	4.74293	0.3935	18.8127	0.902054	1.10984	15.7589	5.72521	1.26912	15.7719	12.6267	9.97899	5.61455	0.295577	27.8525	34.0537	4.99283	28.2899	2.75958	49.6871	1.48394	11.8103	83.1011	13.5399	5.41189	14.6999	4.31733	7.16902	63.5335	47.4469	51.4413	11.3819	19.9716	6.52514	5.07427	45.9072	21.638	9.55551	17.8756	74.7543	27.785	13.7209
36	8.85318	0.716459	0.629462	7.38686	0.480969	0.253802	0.660568	6.8291	0.331484	13.7629	1.01481	0.986522	16.757	5.75308	1.42776	17.7434	11.3641	11.0878	5.87019	0.306575	26.4125	31.0032	7.0241	24.4285	3.11991	43.4762	1.73126	11.8103	74.791	11.8474	4.63882	14.7386	4.129	6.45212	60.9676	42.7022	60.0149	12.1897	19.533	5.6628	4.51046	45.0898	19.4742	8.86256	18.5765	64.0751	30.8722	11.3594
37	8.00174	0.696188	0.699402	6.66261	0.53441	0.261888	0.660568	8.91528	0.269468	8.71317	1.12757	0.863207	17.755	5.78096	1.5864	19.7149	10.9762	11.0878	6.12584	0.317574	24.1878	27.9526	9.05536	20.5671	3.48023	37.2653	1.97858	12.5393	66.4809	12.1653	3.86576	14.7774	3.94066	5.73522	58.4017	37.9575	68.5884	12.9974	19.0943	4.80047	4.29976	44.2723	20.4093	8.16962	19.2773	53.3959	30.8722	8.99789
38	7.15031	0.675916	0.699402	5.93835	0.53441	0.269973	0.594511	11.0015	0.207451	9.80232	1.12757	0.739891	18.7531	5.80884	1.5864	19.7149	10.5884	9.97899	6.80649	0.328572	21.9631	24.9021	11.0866	16.7057	3.84056	31.0544	2.22591	13.2682	58.1708	12.4833	3.09269	14.8161	3.75232	5.01832	55.8358	33.2128	77.162	13.8052	18.6557	3.93813	4.08905	43.4548	21.3445	7.47668	21.687	42.7167	27.785	6.63638
39	6.29887	0.675916	0.629462	5.21409	0.480969	0.278059	0.528454	13.0876	0.145435	10.8915	1.01481	0.689276	21.4321	5.83671	1.42776	17.7434	10.2006	8.87021	6.80649	0.33957	19.7384	21.8515	13.1179	12.8443	4.20089	24.8435	2.47323	13.9972	49.8606	12.8012	3.5345	14.8548	4.50279	4.30141	53.2699	31.9531	85.7355	15.5309	18.217	3.07579	3.87834	42.6374	22.2796	6.78374	24.0966	32.0376	24.6978	4.27487
40	5.44744	0.977096	0.702592	4.48983	0.427528	0.286145	0.462398	15.2689	0.166211	10.8915	0.902054	0.638661	24.1111	5.86459	1.26912	15.7719	9.81272	7.76143	6.12584	0.33957	17.5138	18.801	15.1492	8.98288	4.32192	18.6327	2.47323	14.7261	41.5505	13.1192	3.97632	14.8936	5.25325	3.58451	50.704	30.6935	85.7355	17.2565	17.7784	2.21346	3.66764	41.8199	23.2147	6.0908	24.0966	25.3365	21.6106	4.88556
41	4.59601	1.27828	0.775721	3.76557	0.427508	0.29423	0.4517	17.4502	0.186987	9.80232	0.789298	0.588046	26.7901	6.51621	1.11048	13.8004	9.42488	6.65266	5.44519	0.340805	15.2891	15.7504	17.1804	10.2661	4.02286	16.3789	2.22591	15.4551	33.2404	13.4371	4.41813	14.9323	6.00372	2.86761	48.1381	29.4338	77.162	17.2565	17.3397	1.35112	3.45693	41.0024	24.1498	5.39785	21.687	18.6354	21.1428	5.49626
42	3.74457	1.57946	0.848851	3.10956	0.427489	0.302316	0.441002	19.6315	0.207764	9.80564	0.73326	0.537431	26.7901	6.51621	0.95184	11.8289	9.03704	6.48351	6.32198	0.342041	13.0644	18.0005	19.328	11.5494	3.7238	14.1251	1.97858	16.184	24.9303	13.755	4.41813	17.421	6.75418	3.46946	45.5722	28.1741	68.5884	15.5309	16.901	0.488783	3.24622	40.185	25.0849	5.99762	19.2773	11.9343	20.675	6.10695
43	3.03598	1.88064	0.92198	2.45355	0.427469	0.310402	0.430305	21.8127	0.207764	9.80896	0.677223	0.486815	24.1111	5.86459	0.7932	9.85745	8.64921	6.31436	7.19878	0.343276	10.8397	20.2506	21.4755	12.8327	3.42475	11.8713	1.73126	16.913	16.6202	14.073	3.97632	19.9098	7.50465	4.07132	51.2688	26.9145	60.0149	13.8052	16.4624	0.543092	3.03552	39.3675	26.0201	5.99762	18.333	15.9124	20.2072	6.10695
44	2.2282	2.18182	0.995109	1.72515	0.42745	0.354745	0.419607	21.8127	0.186987	9.81228	0.621185	0.4362	21.4321	5.21297	0.661474	12.1629	8.26137	6.1452	8.07557	0.344512	8.61507	22.5006	21.4755	12.8327	3.12569	15.8283	1.48394	17.6419	10.8574	16.0834	3.5345	22.3985	7.50465	4.67317	56.9653	25.6548	51.4413	13.6134	16.4624	0.543092	2.82481	38.55	26.9552	5.39785	17.3886	19.8905	19.7394	5.49626
45	1.32124	2.483	1.06824	0.924384	0.42743	0.399088	0.40891	19.6315	0.166211	9.8156	0.565148	0.5089	23.5293	9.56191	0.529748	14.4684	7.87353	5.97605	8.95236	0.345747	6.11762	22.5006	19.328	11.5494	2.82663	19.7854	1.33514	18.3709	5.09457	18.0938	3.09269	24.8872	6.75418	5.27502	56.9653	24.3951	42.8678	13.4216	14.8162	0.488783	3.17791	34.3023	27.8903	4.79809	16.4443	23.8686	19.2716	4.88556
46	1.36489	2.78418	1.14137	0.920251	0.42741	0.443431	0.398212	17.4502	0.145435	9.81891	0.509111	0.5816	25.6265	13.9109	0.398022	16.7739	8.74837	5.8069	9.82916	0.346982	3.27303	20.2506	17.1804	10.2661	2.52757	23.7425	1.18634	19.0998	7.64186	20.1043	2.99248	24.8872	6.00372	6.59378	51.2688	27.8801	34.2942	13.2298	13.2392	0.558073	3.53101	32.1993	30.9892	4.56309	15.5	27.8467	18.8038	4.27487
47	1.40855	3.08536	1.2145	0.916118	0.427391	0.443431	0.387515	15.2689	0.185826	9.82223	0.453073	0.6543	27.7237	18.2598	0.266295	19.0794	8.74837	5.63775	10.706	0.348218	3.00025	18.0005	15.1969	8.98288	2.22851	27.6996	1.03755	19.0998	10.1891	20.1043	2.89227	22.3985	5.25325	7.91253	45.5722	31.3651	30.7952	13.038	11.6623	0.627362	3.53101	30.0963	30.9892	4.3281	14.5556	31.8248	18.3361	4.12483
48	1.4522	3.38654	1.28763	0.911985	0.427371	0.399088	0.442874	14.7051	0.226218	9.82555	0.397036	0.727	29.8209	22.6087	0.134569	21.3848	7.87353	6.57738	11.5827	0.349453	2.72748	15.7504	13.2133	9.11755	1.92945	31.6567	0.88875	17.1899	12.7364	18.0938	2.79206	19.9098	4.50279	9.23129	45.7268	34.8502	27.2962	12.8462	10.0854	0.696652	3.17791	27.9932	27.8903	4.0931	13.6113	35.8029	20.9555	3.97479
49	1.49586	3.68772	1.4307	0.907851	0.480793	0.354745	0.498233	14.1412	0.26661	9.82887	0.453756	0.727	31.9181	26.9577	0.161483	25.6618	6.99869	7.517	12.4595	0.350689	2.4547	13.6582	11.2298	9.25222	1.63039	35.6138	0.739953	17.1594	15.2837	16.0834	2.69185	17.421	3.75232	10.55	45.8814	34.8502	23.7973	12.6543	8.50843	0.765942	2.82481	25.8902	24.7914	3.8581	12.667	39.781	23.5749	3.82475
50	1.53951	3.78864	1.4307	0.903718	0.534214	0.310402	0.553592	13.5774	0.307001	9.83219	0.510475	0.6543	34.0153	31.3066	0.188397	29.9388	6.18793	8.45663	14.017	0.351924	2.18193	11.5659	9.24626	9.38689	1.2103	39.5708	0.591156	17.1289	17.831	14.073	2.59164	14.9323	5.944	11.8688	46.036	31.3651	20.2983	12.4625	6.9315	0.835232	3.31465	23.7871	22.1716	3.6231	11.7227	39.781	26.1944	3.67471
51	1.58317	3.52078	1.28763	0.971768	0.534214	0.316144	0.553592	13.0136	0.347393	10.9247	0.567194	0.5816	36.1125	35.6556	0.215311	34.2157	5.37717	9.39625	15.5744	0.351924	1.90915	9.47361	7.26272	9.52156	1.13279	39.5708	0.689682	17.0984	20.3783	14.6333	2.49143	12.5198	8.13568	13.1876	46.1906	27.8801	25.3728	12.2707	5.35457	0.904521	3.80448	21.6841	19.5518	3.3881	13.188	35.8029	26.1944	3.52467
52	1.6534	3.25293	1.23925	0.971573	0.480793	0.321886	0.498233	12.4497	0.387785	10.9247	0.567194	0.5089	38.2097	40.0045	0.242225	38.4927	4.56641	9.39625	15.5744	0.316732	1.63638	7.38134	5.27918	9.65623	1.05528	35.6138	0.788208	17.0679	22.9256	15.1937	2.39122	10.1072	10.3274	13.1876	46.3452	24.3951	30.4474	13.8046	3.77764	0.973811	4.29432	19.581	16.9319	3.15311	14.6533	31.8248	23.5749	3.37463
53	1.58079	2.98508	1.19088	0.903133	0.501258	0.327629	0.442874	11.8859	0.428176	9.83219	0.510475	2.66726	42.986	45.0051	0.269138	42.7697	3.75565	8.45663	14.017	0.333628	1.3636	5.28907	3.29564	9.7909	0.97777	31.6567	0.886734	17.0375	25.4729	15.7541	2.73282	7.69466	12.519	11.8688	46.4998	24.1001	35.522	15.3384	2.20071	1.0431	4.78415	17.478	14.3121	2.91811	14.6533	27.8467	20.9555	3.22459
54	1.36534	2.71722	1.14251	0.834693	0.521723	0.333371	0.387515	11.3221	0.489344	8.73972	0.453756	4.82562	47.7622	50.0056	0.269138	42.7697	2.94488	7.517	12.5087	0.350525	1.38026	3.1968	1.3121	9.92557	0.900259	27.6996	0.98526	17.007	25.4729	16.3144	3.07443	5.2821	14.7107	10.55	46.6544	23.8051	40.5965	15.3384	0.623776	1.11239	5.27399	15.3749	11.6923	3.28287	13.188	23.8686	18.3361	3.68525
55	1.24907	2.44937	1.09413	0.838631	0.542188	0.339114	0.332155	12.9395	0.550512	7.7667	0.397036	6.98398	47.7622	50.0056	0.242225	38.4927	2.13412	6.57738	11.0004	0.367422	1.32256	1.10453	1.47611	11.3435	0.822747	23.7425	0.98526	16.9765	22.9256	16.8748	3.41603	2.86954	17.6529	9.23129	46.8089	23.5101	45.6711	13.8046	0.693084	1.23599	5.76382	13.2719	9.07251	3.64763	11.7227	19.8905	18.162	4.1459
56	1.13281	2.18152	1.04576	0.842569	0.562653	0.344856	0.343287	14.557	0.61168	6.79367	0.471156	9.14234	42.986	45.0051	0.215311	34.2157	1.32336	5.63775	9.49206	0.384318	1.53762	1.26232	1.64012	12.7614	0.745236	19.7854	0.886734	16.946	20.3783	17.4351	3.41603	0.456987	20.595	7.91253	52.6601	23.2151	50.7457	12.2707	0.693084	1.23599	6.25366	13.9167	6.4527	3.64763	11.2064	15.9124	17.9879	4.60656
57	1.01654	1.91366	0.997386	0.846507	0.583118	0.350598	0.354418	16.1744	0.61168	5.82065	0.545276	11.3007	38.2097	41.657	0.188397	29.9388	0.512597	4.87226	7.98376	0.401215	1.75269	1.4201	1.64012	14.1794	0.667724	15.8283	0.788208	16.9156	17.831	17.9955	3.07443	0.533152	23.5372	6.59378	58.5112	22.9201	50.7457	11.9608	0.623776	1.11239	6.74349	13.2343	3.83289	3.28287	10.6902	11.9343	17.8138	4.60656
58	0.900275	1.64581	0.949013	0.850445	0.603583	0.400684	0.36555	16.1744	0.550512	4.84762	0.619397	13.4591	33.4335	38.3089	0.161483	25.6618	0.576672	4.10676	6.47545	0.418112	1.96776	1.57789	1.47611	14.1794	0.590213	11.8713	0.689682	18.7951	15.2837	20.5663	2.73282	0.609316	26.4793	5.27502	58.5112	22.6251	45.6711	11.6508	1.16115	1.13437	7.58643	12.5518	4.312	3.60334	10.174	9.20266	17.6397	4.1459
59	0.78401	1.37796	0.900639	0.854383	0.624048	0.450769	0.376682	14.557	0.489344	3.87459	0.693517	15.6174	32.9931	34.9609	0.134569	21.3848	0.640747	3.34127	4.96714	0.435008	2.18283	1.57789	1.3121	12.7614	0.512702	11.4151	0.591156	18.7951	12.7364	23.1371	2.39122	0.685481	29.4215	4.3903	52.6601	22.3301	40.5965	11.3408	1.69853	1.15636	8.42936	11.8694	4.79111	3.92381	9.65774	6.47101	17.4656	3.68525
60	0.667744	1.00918	0.852266	1.50612	0.644513	0.500855	0.387813	12.9395	0.699169	2.90157	0.767637	17.8485	32.5528	31.6128	1.08234	17.1079	0.640747	2.57577	3.45884	0.451905	2.3979	1.4201	1.14808	11.3435	0.43519	10.959	0.526436	17.0842	10.1891	25.7078	2.92257	0.761645	29.4215	3.50558	50.858	25.5202	35.522	11.0308	2.2359	1.17834	8.42936	11.187	4.79111	4.24427	9.14151	3.73937	17.2915	3.22459
61	0.551478	0.955529	0.946962	2.08568	0.664978	0.500855	0.398945	11.3221	0.908993	1.92854	0.841757	20.0795	32.1124	28.2647	2.03012	13.4081	0.576672	1.81028	1.95053	0.468801	2.61297	1.26232	1.34067	9.92557	1.46989	10.5028	0.461716	15.3734	7.64186	25.7078	3.45391	0.761645	26.4793	2.62086	49.0559	28.7102	30.4474	10.7209	2.77328	1.20032	7.58643	10.5046	4.312	4.56474	8.62529	4.98582	17.1174	2.87242
62	0.438604	0.901873	0.946962	2.59305	0.738865	0.450769	0.465436	9.76072	1.11882	0.955518	0.915877	22.3106	31.672	24.9167	2.97789	9.70829	0.83487	1.04478	0.442225	0.520891	2.82804	1.10453	1.53326	11.7737	2.46107	14.0038	0.396997	13.6625	5.09457	23.1371	3.98526	0.685481	23.5372	1.73613	47.2538	31.9002	25.3728	10.4109	3.31065	1.2223	6.74349	9.82219	3.83289	4.88521	8.10906	6.23228	19.5627	2.52024
63	0.299151	0.848218	0.852266	3.16867	0.738865	0.400684	0.531926	8.19935	1.32864	1.07496	1.04672	22.3106	31.2316	21.5686	3.92567	6.00849	1.09307	1.21891	0.491362	0.520891	3.04311	2.24626	1.72585	13.6219	3.45226	17.5047	0.332277	11.9517	2.54729	20.5663	4.5166	0.609316	20.595	2.17017	45.4517	31.9002	20.2983	10.1009	3.84803	1.24429	6.84822	9.13978	4.19035	5.20568	7.59283	7.47873	22.008	2.16807
64	0.302542	0.794562	0.890424	3.74429	0.664978	0.350598	0.598417	6.63799	1.53847	1.1944	1.17756	20.0795	30.7913	18.2206	4.87344	2.3087	1.35127	1.39304	0.491362	0.509192	3.14299	3.38799	1.91843	15.47	4.44344	21.0057	0.267558	10.2408	1.28492	17.9955	5.04795	0.533152	17.6529	2.6042	43.6496	28.7102	15.2237	9.79096	4.38541	1.26627	6.95295	8.45736	4.5478	5.52615	8.54193	8.72519	24.4534	1.8159
65	0.305933	0.740906	0.928583	4.31991	0.616822	0.319846	0.664908	5.07663	1.74829	1.1944	1.3084	17.8485	30.3509	14.8725	5.84813	2.88587	1.60947	1.56717	0.442225	0.497493	2.95342	4.52973	2.11102	17.3182	5.43462	24.5066	0.202838	8.52998	2.56983	16.9622	5.5793	0.456987	14.7107	3.03823	41.8475	25.5202	12.5296	11.0148	4.92278	1.28825	7.05768	7.77495	4.90526	5.84661	9.49104	9.97164	24.4534	1.46373
66	0.309324	0.68725	0.966742	4.89553	0.568665	0.289093	0.664908	3.51526	1.95811	1.07496	1.3084	15.6174	34.6867	16.525	6.82282	3.46305	1.86766	1.7413	4.36983	0.485794	2.83823	5.67146	2.30361	19.1663	6.42581	28.0075	0.236644	6.81913	3.85475	15.9289	6.11064	0.502609	12.954	3.47227	40.0454	22.3301	9.8354	12.2387	5.46016	1.31023	7.16241	8.11765	5.26272	6.16708	9.49104	11.2181	22.008	1.11155
67	0.312715	0.633595	1.0049	5.47114	0.520508	0.25834	0.598417	1.9539	2.16794	0.955518	1.17756	13.5492	39.0226	16.525	7.79751	4.04022	2.12586	1.7413	8.29744	0.474095	2.72304	6.8132	2.4962	21.0145	7.41699	31.5085	0.27045	5.10828	5.13967	14.8956	6.98359	0.54823	11.1972	3.9063	38.2433	24.6596	7.14126	12.2387	6.06684	1.45582	7.26714	9.14277	5.62017	6.85231	8.54193	12.4646	19.5627	0.759379
68	0.316106	0.579939	1.04306	6.04676	0.472351	0.227588	0.531926	0.392537	2.43893	0.930489	1.04672	11.481	43.3584	14.8725	8.77219	4.6174	2.38406	1.56717	12.225	0.462396	2.60785	7.95493	2.8528	22.8627	8.40817	35.0094	0.304257	3.39744	6.42458	13.8623	7.85654	0.593852	9.44051	4.34033	36.4412	26.9891	9.52167	11.0148	6.06684	1.45582	7.37187	10.1679	5.97763	6.85231	7.59283	12.4646	17.1174	0.867861
69	0.319497	0.526283	1.08122	7.68338	0.424195	0.196835	0.465436	0.448613	2.70992	0.90546	1.00537	9.41283	43.3584	13.22	9.74688	5.19457	2.64226	1.39304	16.1527	0.450697	2.49265	9.09667	3.2094	26.1288	9.39935	35.0094	0.338063	1.68659	7.7095	12.829	8.72949	0.639473	7.68377	4.34033	40.4902	29.3186	11.9021	11.5395	5.59035	1.31023	7.4766	11.193	6.33508	6.16708	7.59235	11.2181	15.3606	0.976344
70	0.322888	0.472627	1.11938	8.67219	0.376038	0.166082	0.470932	0.50469	2.70992	0.880431	0.964014	7.34463	39.0226	12.0174	9.74688	5.77175	2.90046	1.21891	20.0803	0.438998	2.37746	10.3962	3.566	29.3948	10.3905	31.5085	0.338063	1.68659	8.99441	11.7957	8.72949	0.685095	5.92703	3.9063	40.4902	31.6481	14.2825	12.0641	5.11386	1.16465	7.58133	12.2181	6.69254	5.48185	7.59188	9.97164	13.6038	1.08483
71	0.388191	0.472627	1.15754	9.0132	0.327881	0.13533	0.476428	0.560767	2.43893	0.855402	0.922663	5.27644	34.6867	10.8148	8.77219	5.77175	3.22273	1.04478	24.0079	0.427299	2.26227	11.6957	3.566	32.6609	10.347	28.0075	0.304257	1.51793	10.2793	10.7624	7.85654	0.730716	7.11244	3.47227	36.4412	33.9776	16.6629	12.5888	4.63737	1.06409	8.529	13.2433	7.52911	7.0201	7.5914	8.72519	11.8471	1.08483
72	0.423525	0.462255	1.19569	9.42639	0.279724	0.154662	0.481924	0.560767	2.16794	0.830373	0.881312	3.20824	30.3509	9.61224	7.79751	5.19457	3.22273	1.6983	27.9355	0.4156	2.14708	12.9952	3.2094	32.6609	9.79303	24.5066	0.27045	1.49527	11.5642	12.2999	6.98359	0.852502	8.29785	3.03823	32.3922	36.3071	19.0433	13.1134	4.16088	0.963529	9.47667	14.2684	8.36568	8.55834	7.59093	7.47873	10.0903	0.976344
73	0.455467	0.451882	1.32855	9.83959	0.231568	0.173995	0.487421	0.50469	1.89695	0.805344	0.839961	1.14005	26.0995	8.40966	6.82282	4.6174	2.90046	2.35182	31.8631	0.403901	2.50903	12.9952	2.8528	29.3948	9.23903	21.0057	0.236644	1.47262	12.8492	13.8374	7.92197	0.974288	9.48325	2.6042	31.7198	38.6366	21.4238	13.6381	3.68439	0.862967	9.47667	15.2935	8.36568	10.0966	7.59045	6.23228	8.33359	0.867861
74	0.48741	0.441509	1.32855	10.2528	0.257297	0.193328	0.492917	0.448613	1.75084	0.780315	0.79861	1.30291	21.848	7.20708	5.84813	4.04022	2.76262	3.00534	35.7907	0.403901	2.69674	11.6957	2.65961	26.1288	8.68504	17.5047	0.202838	1.44996	12.8492	15.3749	8.86034	1.09607	10.6687	2.17017	31.0475	44.1561	23.8042	14.1627	3.2079	0.762406	8.529	16.3186	7.52911	11.6348	7.58998	4.98582	6.57684	0.759379
75	0.519352	0.431136	1.19569	10.666	0.257297	0.193328	0.498413	0.392537	1.60474	0.755286	0.757259	1.46578	17.5966	6.0045	4.87344	3.46305	2.62479	3.65886	39.7674	0.363511	2.99964	10.3962	2.46643	23.9862	8.13105	14.0038	0.694693	1.42731	11.5642	15.3749	9.79871	1.21786	11.8541	1.73613	30.3751	49.6756	23.8042	14.6874	2.73141	0.661844	7.58133	17.3437	6.69254	13.1731	7.5895	3.73937	4.82009	0.867383
76	0.551295	0.420763	1.21472	11.0792	0.231568	0.173995	0.50391	0.356999	1.45863	0.849696	0.715907	1.62864	13.3452	4.80192	4.00579	2.88587	2.48695	4.31238	39.7674	0.364748	3.30254	9.09667	2.27325	21.8437	7.57706	10.5028	1.18655	1.40465	10.2793	13.8374	10.7371	1.21786	11.8541	1.3021	29.7027	55.1951	21.4238	15.212	2.25492	0.561282	7.74244	17.0979	5.98791	14.7113	7.58902	2.49291	5.50867	0.975387
77	0.583237	0.410391	1.23375	11.4924	0.205838	0.154662	0.575897	0.321462	1.31253	0.944107	0.805396	1.62864	9.09372	3.59934	3.13814	2.69625	2.34912	4.9659	35.7907	0.365985	3.60545	9.19362	2.08006	19.7012	7.02307	8.42228	1.6784	1.382	8.99441	12.2999	11.6755	1.09607	10.6687	2.51003	29.0304	55.1951	19.0433	15.7367	1.77843	0.46072	7.90355	15.8269	5.28328	16.2496	8.53765	2.3096	6.19725	1.08339
78	0.61518	0.400018	1.25277	12.6105	0.211631	0.13533	0.647884	0.285925	1.16643	0.944107	0.894884	1.46578	4.84229	4.04926	2.27049	2.50663	2.21128	5.79355	31.8139	0.367222	3.90835	9.29057	1.88688	17.5587	6.46908	6.34174	2.17026	1.35934	7.7095	10.7624	12.6138	0.974288	9.48325	3.71795	28.358	49.6756	16.6629	17.4852	1.30194	0.360158	8.06465	14.5559	4.57865	17.7878	9.48628	2.12628	6.88584	1.1914
79	0.647122	0.389645	1.2718	12.6676	0.217424	0.171205	0.719871	0.250387	1.02032	0.849696	0.894884	1.30291	0.590852	4.49917	1.40284	2.31701	2.07345	6.6212	28.0761	0.368459	4.21125	9.38753	1.6937	15.4162	5.91508	4.26119	2.66211	1.33669	6.42458	9.22493	13.5522	0.852502	8.29785	4.92588	27.6856	44.1561	14.2825	17.4852	1.30194	0.405178	8.22576	13.2849	3.87401	20.0113	9.48628	3.18942	6.88584	1.2994
80	0.717867	0.379272	1.29083	11.6637	0.223217	0.20708	0.719871	0.21485	0.874218	0.824262	0.805396	1.14005	0.67526	4.49917	0.535192	2.12739	1.93561	7.44885	24.3382	0.369696	4.51415	9.48448	1.50052	13.2737	5.36109	5.68159	3.15397	1.31403	5.13967	8.30854	14.4906	0.730716	7.11244	6.56784	27.0133	38.6366	11.9021	15.7367	1.17175	0.450198	8.38687	12.014	3.16938	22.2348	8.53765	4.25256	6.19725	1.4074
81	0.726699	0.3689	1.30985	11.3076	0.22901	0.242955	0.647884	0.179313	0.999107	0.798828	0.715907	0.977184	0.759667	4.04926	0.64223	1.93777	1.79778	8.2765	20.6004	0.370932	4.81705	9.58144	1.30733	11.1312	4.8071	7.10199	3.67963	1.46003	3.85475	7.39214	16.3019	1.20322	5.92703	8.2098	30.3899	36.914	9.52167	13.9881	1.2312	0.450198	8.54797	10.743	2.46475	22.2348	8.10286	5.3157	5.50867	1.51541
82	0.673618	0.702775	1.32888	10.9516	0.234803	0.278831	0.575897	0.143775	1.12399	0.773393	0.626419	0.879785	0.844075	3.89495	0.749268	2.32533	1.65994	8.2765	16.8625	0.372169	5.6038	9.67839	1.47075	8.98867	5.89686	8.52239	4.20529	1.46003	2.56983	6.47575	18.1132	1.67572	4.82099	9.85176	33.7666	35.1914	9.92481	14.0208	1.29064	0.405178	8.70908	9.47201	1.76012	20.0113	7.66806	6.37884	4.82009	1.7319
83	0.650508	0.999761	1.34791	10.5955	0.240595	0.314706	0.50391	0.164314	1.24888	0.747959	0.604918	0.782386	0.844075	3.74065	0.856307	2.71288	1.84438	7.44885	13.1247	0.373406	5.91339	9.77534	1.63416	10.1123	6.50591	9.94279	4.73095	1.81021	5.64295	5.55936	18.1132	2.14822	3.71494	11.4937	33.7666	33.4688	10.3279	14.0535	1.35009	0.428251	8.87019	8.20103	1.05549	18.3839	7.23327	7.44199	4.80412	1.94838
84	0.627398	1.29675	1.36693	10.2394	0.246388	0.350581	0.486225	0.184854	1.24888	0.722525	0.583416	0.684987	0.759667	3.58635	0.963345	3.10044	1.84438	6.6212	9.38685	0.374643	5.74584	11.1718	1.63416	11.2358	7.11495	11.3632	5.25661	2.16039	8.71606	4.64297	16.3019	2.62072	2.6089	13.1357	30.3899	31.7462	10.7311	14.0861	1.40954	0.451323	9.97896	6.93005	1.18742	16.7566	6.79848	8.50513	4.78815	2.16487
85	0.604288	1.59373	1.51881	9.88335	0.252181	0.386457	0.46854	0.205393	1.12399	0.69709	0.561915	0.587588	0.67526	3.43205	1.07038	3.48799	1.65994	5.79355	5.649	0.41627	5.75253	12.5683	1.47075	11.2358	7.724	12.7836	5.25661	2.51057	13.0741	3.72657	14.4906	3.09323	1.50285	14.7776	27.0133	30.0236	11.1342	14.1188	1.46899	0.474395	11.0877	5.65907	1.31936	15.1292	6.36368	9.56827	4.77218	2.16487
86	0.581177	1.89072	1.51881	9.52728	0.283704	0.441665	0.450855	0.205393	0.999107	0.671656	0.540413	0.490189	0.590852	3.27775	1.07038	3.87554	1.4755	4.9659	1.91115	0.41627	5.75922	13.9648	1.30733	10.1123	8.33305	14.204	4.73095	2.86074	17.4321	4.34767	12.6792	3.56573	0.396805	16.4196	24.7627	28.301	13.9178	14.1514	1.52844	0.497468	11.0877	3.98918	1.31936	13.5019	5.92889	10.6314	4.75621	1.94838
87	0.558067	2.1877	1.36693	9.24085	0.315227	0.496873	0.43317	0.184854	1.63345	0.646222	0.518912	0.39279	1.18885	3.12345	0.963345	3.87554	2.24922	4.90337	2.15005	0.461222	5.76592	13.9648	1.24881	8.98867	8.9421	14.204	4.20529	3.21092	21.7902	4.96876	12.5487	4.16002	0.476166	16.4196	22.5121	26.5784	16.7013	14.1841	1.58788	0.52054	9.97896	5.75741	1.18742	11.8745	5.4941	10.6314	4.74024	1.7319
88	0.534957	2.48469	1.31985	8.2495	0.315227	0.552081	0.415486	0.164314	2.2678	0.620788	0.49741	0.458255	1.78686	2.96915	0.856307	3.48799	3.02294	4.84084	2.38894	0.506174	5.77261	12.5683	1.19028	7.86509	9.55114	12.7836	3.67963	3.5611	26.1482	5.58986	12.4181	4.7543	0.555527	14.7776	20.2616	30.3753	19.4849	14.2167	1.64733	0.543612	8.87019	7.52564	1.05549	10.2472	5.0593	9.56827	4.72427	1.51541
89	0.511846	2.78167	1.27277	6.55323	0.283704	0.552081	0.397801	0.143775	2.90214	0.689764	0.475909	0.52372	2.38486	2.81485	0.749268	3.10044	3.79666	4.77832	2.38894	0.551126	5.7793	11.1718	1.13176	8.28968	10.1602	11.3632	3.15397	3.91128	30.5062	6.21095	12.2875	5.34859	0.634888	13.1357	18.011	34.1723	22.2684	14.2494	1.70678	0.566685	9.23115	9.29387	1.08426	8.61983	4.62451	8.50513	4.7083	1.3314
90	0.55094	3.07866	1.22569	5.91795	0.271364	0.496873	0.380116	0.255741	3.53649	0.689764	0.543896	0.589185	2.98286	2.66055	0.64223	2.71288	4.57038	4.71579	2.15005	0.596078	5.78599	9.77534	1.07324	8.71427	10.7692	9.94279	2.70017	4.26145	34.8643	6.21095	12.1569	5.94288	0.714249	11.4937	15.7604	37.9692	25.052	16.0306	1.89642	0.589757	9.5921	11.0621	1.11304	6.99248	5.13834	7.44199	5.38092	1.14739
91	0.551232	3.37565	1.17861	5.28267	0.259024	0.441665	0.434418	0.367706	4.17084	0.620788	0.611883	0.65465	3.58086	2.95617	0.535192	2.32533	5.3441	4.65326	2.63838	0.641029	5.79269	9.45125	1.01471	9.13886	11.3783	8.52239	2.24638	4.61163	39.2223	5.58986	12.0263	5.94288	0.79361	9.85176	13.5098	37.9692	27.8355	17.8118	1.89642	0.612829	9.95306	12.8303	1.14182	5.36513	5.13834	6.37884	6.05353	0.963377
92	0.613436	3.33876	1.13153	4.6474	0.246684	0.386457	0.488721	0.479672	4.80518	0.551811	0.67987	0.65465	4.17886	2.95617	0.512687	1.93777	6.11782	4.59074	3.12671	0.685981	6.40126	9.12716	0.95619	9.56346	10.8976	7.10199	1.79258	4.96181	43.5803	4.96876	11.8957	5.34859	0.79361	8.2098	11.2593	34.1723	27.8355	17.8118	1.70678	0.680921	10.314	14.5986	1.1706	5.96126	4.62451	5.3157	6.72615	0.779366
93	0.67564	4.82591	1.08444	4.01212	0.234344	0.331248	0.543023	0.591638	5.43953	0.519097	0.67987	0.589185	4.77686	2.66055	0.490182	1.55022	6.89154	5.35586	3.61504	0.730933	6.526	8.80307	0.897667	9.98805	10.3097	5.68159	1.33878	4.96181	43.5803	4.34767	11.7651	4.7543	0.714249	6.56784	9.00869	30.3753	25.052	16.0306	1.67388	0.680921	10.675	16.3668	1.19937	5.96126	4.11067	4.25256	6.72615	0.595355
94	0.737844	6.31307	1.03736	3.37684	0.222004	0.305866	0.543023	0.703603	6.07387	0.486383	0.611883	0.52372	5.45927	2.36494	0.467677	2.95171	7.66526	6.12098	4.10337	0.775885	7.12788	8.47898	0.839143	10.4126	9.72191	4.26119	0.884988	4.46563	39.2223	4.49138	13.4459	4.16002	0.634888	5.36608	10.1348	26.5784	22.2684	14.2494	1.64097	0.612829	11.0359	18.135	1.22815	5.36513	3.80299	3.18942	6.05353	0.411345
95	0.800048	7.80022	0.990281	2.74156	0.209664	0.280483	0.488721	0.815569	6.83311	0.453669	0.543896	0.458255	6.14168	2.47983	0.445172	4.3532	8.62342	6.8861	4.5917	0.820837	7.72977	8.15489	0.944036	10.8372	9.13407	5.36309	0.431191	5.70469	34.8643	4.6351	15.1266	3.56573	0.555527	4.16431	11.2609	26.1538	19.4849	13.4101	1.60806	0.705606	11.3969	19.9032	1.25693	4.769	3.4953	2.64267	5.38092	0.227334
96	0.862252	9.28738	0.9432	2.21131	0.197324	0.2551	0.434418	0.927535	7.59234	0.420955	0.568539	1.43052	6.82409	2.59473	0.422667	5.75468	9.58158	7.65123	5.08003	0.865788	8.33165	7.8308	1.04893	12.3854	8.54623	6.46499	0.503056	6.94376	30.5062	4.77881	16.8073	3.04464	0.476166	2.96255	11.2609	25.7292	16.7013	12.5708	1.57516	0.798383	11.7578	21.6715	1.28571	5.01642	3.18762	2.09593	4.7083	0.25981
97	0.924456	10.7745	1.048	1.6114	0.184985	0.229717	0.380116	1.06004	7.59234	0.388241	0.593182	2.40279	6.82409	2.70963	0.5072	7.15617	9.58158	7.65123	5.56836	0.865788	8.93354	7.50671	1.04893	13.9336	7.9584	7.56688	0.574922	8.18283	26.1482	4.92253	16.8073	2.52354	0.396805	1.76079	10.1348	25.3047	13.9178	11.7315	1.54225	0.89116	13.2276	22.3198	1.44642	5.26384	2.87994	1.54918	4.45118	0.292286
98	0.98666	12.2617	1.048	0.941858	0.172645	0.204334	0.366104	1.19254	6.83311	0.355527	0.617826	3.37506	6.14168	2.82453	0.591734	8.94522	8.62342	6.8861	6.0567	0.77921	9.53542	8.5791	0.944036	15.4818	7.37056	10.0892	0.646787	9.4219	21.7902	5.06624	15.1266	2.00245	0.377968	2.20098	9.00869	24.8801	11.1342	10.8923	1.50935	0.983937	14.6973	20.8011	1.60713	5.51125	2.57225	2.06557	4.19405	0.324763
99	1.07478	13.7488	0.9432	0.977234	0.191827	0.178951	0.352091	1.32505	6.07387	0.322812	0.642469	4.34732	5.45927	2.93943	0.676267	10.7343	11.2623	6.12098	6.54503	0.738678	10.1373	9.65148	0.839143	15.4818	6.78273	12.6115	0.718652	10.661	17.4321	5.20996	13.4459	1.48136	0.359132	2.64118	10.1954	24.4555	10.5853	10.053	1.47644	1.07671	14.6973	19.2823	1.60713	5.75867	2.26457	2.58196	3.93693	0.324763
100	1.06189	15.236	1.05349	1.01261	0.191827	0.208776	0.338079	1.32505	5.31464	0.290098	0.667112	5.31959	6.16696	3.05432	0.7608	12.5233	13.9013	5.35586	7.27225	0.698146	10.7392	10.7239	0.73425	13.9336	6.19489	15.1338	0.718652	11.9	13.0741	5.35368	11.7651	0.960265	0.340295	3.08137	11.3822	24.0309	10.0365	9.2137	1.44354	1.16949	13.2276	17.7635	1.44642	6.00609	1.95688	3.09836	3.6798	0.292286
101	0.986792	16.7232	1.16378	1.04798	0.172645	0.238601	0.324066	1.19254	4.60888	0.326361	0.691755	6.29186	6.87464	3.16922	0.845334	14.3123	16.5402	4.59074	7.27225	0.657614	11.3938	10.7239	0.714469	12.3854	5.60706	17.6561	0.646787	13.1391	8.71606	6.11849	10.5228	0.439173	0.321459	3.52157	12.569	23.6063	9.48759	8.37441	1.41063	1.26227	11.7578	16.2448	1.28571	6.25351	1.6492	3.61475	3.42268	0.25981
102	0.911697	18.2103	1.27407	1.08336	0.153462	0.268426	0.310054	1.06004	3.90312	0.362623	0.716398	7.26412	7.58233	3.28412	0.845334	16.1014	19.1791	3.84805	6.54503	0.617082	10.9628	9.65148	0.694687	10.8372	5.01922	20.1783	0.574922	14.3782	7.14084	6.8833	9.28042	0.512368	0.302622	3.96177	13.7557	26.9786	8.93872	7.53513	1.56737	1.35505	11.0981	14.726	1.9095	6.50092	1.85535	4.13114	3.16555	0.227334
103	0.836603	18.2103	1.38435	1.11874	0.196085	0.298251	0.296041	0.927535	3.19735	0.362623	0.741041	8.30186	8.29001	3.69463	0.7608	17.8904	21.818	3.10536	5.89443	0.57655	9.92982	8.5791	0.674906	11.4357	5.77524	22.7006	0.503056	15.6172	5.56562	7.64811	8.03807	0.585563	0.363147	4.40196	14.9425	30.3509	11.1734	8.47702	1.56737	1.44782	10.4383	13.2072	2.5333	6.74834	2.0615	4.64753	2.90843	0.578289
104	0.761509	16.4585	1.49464	1.15411	0.238708	0.298251	0.282029	0.84663	2.49159	0.326361	0.833672	9.33959	8.99769	4.10515	0.676267	17.8904	24.4569	2.36267	5.24384	0.536018	8.89686	7.50671	0.655124	12.0341	6.02934	25.2229	0.431191	17.3525	8.34843	7.64811	6.79572	0.658759	0.423671	4.40196	16.1292	33.7233	13.4081	9.41891	1.41063	1.60869	9.77852	11.6885	3.15709	7.59188	2.0615	5.16393	3.32392	0.929244
105	0.686414	14.7067	1.60493	1.2498	0.281331	0.268426	0.322319	0.765725	1.78583	0.290098	0.926302	10.3773	9.70538	4.10515	0.591734	16.1014	27.0959	1.61999	4.59325	0.495486	7.86391	8.49767	0.635343	12.6326	6.28344	25.2229	0.48378	17.3525	11.1312	6.8833	5.55336	0.731954	0.484195	3.96177	17.316	33.7233	15.6428	9.41891	1.39822	1.60869	9.11874	10.1697	3.78089	8.43542	1.85535	5.16393	3.73941	1.2802
106	0.61132	12.9549	1.71522	1.24048	0.323954	0.238601	0.362608	0.68482	1.08007	0.389309	0.926302	10.3773	10.4131	3.69463	0.5072	14.3123	29.7348	0.877301	3.94265	0.454954	6.83095	9.48863	0.615561	13.231	6.53754	22.7006	0.536369	16.4388	13.9141	6.11849	4.31101	0.731954	0.54472	3.52157	18.5028	30.3509	17.8774	8.47702	1.3858	1.44782	8.45896	8.65093	4.40469	8.43542	1.6492	4.64753	4.1549	1.63115
107	0.536226	11.2031	1.82551	1.12613	0.366577	0.208776	0.402898	0.603916	0.374306	0.48852	0.833672	9.33959	11.1207	3.28412	0.422667	12.5233	32.3737	0.134614	3.29206	0.414422	5.798	10.4796	0.59578	13.8294	6.79164	20.1783	0.588958	15.5251	16.6969	5.35368	3.06866	0.658759	0.605244	3.08137	20.8156	26.9786	20.1121	7.53513	1.37338	1.77032	7.79919	6.96381	5.02848	7.59188	1.56009	4.13114	4.1549	1.98211
108	0.472452	9.45136	1.9358	1.08143	0.4092	0.229176	0.402898	0.523011	0.427778	0.587731	0.741041	8.30186	12.5108	3.27498	0.679846	10.7343	35.9708	0.15705	2.64147	0.460469	4.76504	11.4705	0.680891	14.4279	7.04574	17.6561	0.641547	14.6114	19.4797	6.46104	3.50704	0.585563	0.605244	2.64118	23.1284	23.6063	22.3468	7.4941	1.36096	2.09281	7.13941	6.79545	5.65228	8.78085	1.47099	3.61475	3.73941	2.33306
109	0.382767	7.69956	2.15089	1.03672	0.451823	0.249577	0.362608	0.442106	0.48125	0.686942	0.648411	7.26412	13.9009	3.26583	0.937025	8.94522	35.9708	0.179485	1.99088	0.460469	3.73209	12.4615	0.766003	15.0263	7.29984	15.1338	0.694136	13.6977	22.2625	7.56841	3.94542	0.512368	0.54472	2.20098	23.1284	23.2672	22.3468	7.45307	1.34855	2.41531	6.47963	6.62709	6.27607	9.96983	1.38188	3.09836	3.32392	2.68402
110	0.26717	5.94777	2.15089	0.992021	0.494446	0.269977	0.322319	0.361201	0.534722	0.786153	0.705248	6.22639	13.9009	3.25669	1.1942	7.26865	32.3737	0.201921	1.34028	0.437553	2.69914	13.4525	0.851114	17.1729	7.55393	12.6115	0.746725	12.784	25.0453	8.67578	4.3838	0.439173	0.484195	1.76079	20.8156	22.9282	20.1121	7.41204	1.33613	2.7378	7.28959	6.45873	7.06058	11.1588	1.29278	2.58196	2.90843	3.06745
111	0.252579	4.19598	1.9358	0.947318	0.556251	0.290378	0.282029	0.412801	0.534722	0.885364	0.762084	5.20978	12.5108	3.24755	1.45138	5.59209	29.175	0.224357	0.689689	0.414636	1.77113	14.4434	0.851114	19.3196	7.80803	10.0892	0.871179	11.8704	27.8281	9.78315	4.3838	1.51735	0.423671	1.38245	18.5028	22.5891	17.8774	7.37101	1.32371	3.06029	8.09954	6.29037	7.84509	12.3478	1.20367	2.06557	2.49294	3.45088
112	0.237988	2.44419	1.76806	0.902616	0.618057	0.310778	0.289855	0.464402	0.48125	0.984575	0.818921	4.19317	11.1207	3.23841	1.70856	3.91553	25.9762	0.224357	0.766321	0.39172	0.79036	16.5068	0.766003	21.4662	8.06213	10.8433	0.995633	10.9567	27.8281	10.8905	3.94542	2.59554	0.363147	1.00412	18.6797	22.2501	15.6428	7.32998	1.3113	3.38279	8.09954	6.12202	7.84509	13.5367	1.11457	1.54918	3.40809	3.83431
113	0.223397	0.692397	1.60033	0.857913	0.618057	0.331179	0.297681	0.516002	0.427778	1.08379	0.875757	3.17656	9.73066	3.22927	2.05028	2.23897	22.7775	0.201921	0.766321	0.368804	0.895311	18.5701	0.680891	21.4662	7.56021	11.5974	1.12009	10.043	25.0453	11.9979	3.50704	3.67372	0.302622	0.625783	18.8567	21.911	13.4081	7.28895	1.29888	3.70528	7.28959	5.95366	7.06058	14.7257	1.02546	1.57367	4.32325	3.83431
114	0.208806	1.09345	1.4326	0.910683	0.556251	0.351579	0.305507	0.516002	0.374306	1.21926	0.932593	2.15995	8.52909	3.22012	2.39199	0.562409	19.5788	0.179485	0.689689	0.345887	1.00026	20.6335	0.698031	19.3196	6.89282	12.3516	1.24454	9.12929	22.2625	13.1053	6.38117	4.7519	0.888851	0.247449	19.0337	21.572	11.1734	7.24792	1.4432	4.02778	6.47963	5.7853	6.27607	15.9147	0.936355	1.59817	5.2384	3.45088
115	0.194215	1.42527	1.26486	0.903136	0.548106	0.401805	0.313332	0.464402	0.353529	1.35473	0.98943	1.14334	7.32752	3.21098	2.7337	0.674891	16.3801	0.15705	0.613057	0.322971	1.10521	20.6335	0.71517	17.1729	6.22543	13.1057	1.24454	8.2156	19.4797	14.9774	9.25529	5.83008	1.47508	0.309311	19.2107	21.2329	8.93872	7.20689	1.4432	4.35027	6.47946	5.61694	5.66537	17.1037	1.0534	1.62267	6.15356	3.06745
116	0.179624	1.75708	1.09713	0.835271	0.53996	0.452031	0.321158	0.412801	0.332752	1.35473	1.04627	0.126726	6.12596	3.61235	3.07541	0.787373	13.1813	0.134614	0.980613	0.300054	1.21016	18.5701	0.732309	15.0263	5.55803	16.3821	1.12009	8.2156	16.6969	16.8496	12.1294	6.90826	2.06131	0.371173	19.3877	24.2662	6.70404	8.10775	1.55594	4.83364	6.47929	5.44858	5.05466	18.2926	1.17044	2.16355	7.06872	2.68402
117	0.165033	2.0889	0.929393	0.872427	0.531815	0.502256	0.328984	0.361201	0.311975	1.21926	1.19573	0.147847	4.92439	4.01373	3.41713	0.899854	9.98259	1.93802	1.34817	0.277138	1.31512	16.5068	0.749449	15.9523	4.89064	19.6585	0.995633	7.39404	13.9141	18.7218	15.0036	8.05964	2.64754	0.433035	19.5647	27.2995	8.46927	9.00861	1.66869	4.83364	6.47911	4.8002	4.44396	20.3252	1.17044	2.70444	7.98387	2.34061
118	0.202021	2.42071	0.761659	0.909583	0.52367	0.502256	0.33681	0.378811	0.291198	1.08379	1.3452	0.168967	3.72283	4.01373	3.41713	1.01234	6.78385	3.74142	1.71573	0.254221	1.42007	14.4434	0.766588	16.8783	4.22325	22.935	0.871179	7.68119	11.1312	18.7218	17.8777	9.21101	3.23377	0.494898	19.7416	30.3328	10.2345	9.00861	1.78143	4.35027	6.47894	5.05218	3.83326	20.3252	1.0534	3.24533	9.31452	1.99721
119	0.227687	2.75252	0.593925	0.946738	0.515524	0.452031	0.384926	0.39642	0.270421	1.0203	1.49467	0.190088	2.52126	3.61235	3.07541	1.12482	3.58512	5.54482	2.08328	0.231305	1.52502	13.6621	0.783727	17.8042	3.55585	26.2114	1.63157	7.96834	8.34843	16.8496	20.7518	10.3624	3.88052	0.55676	19.9186	30.3328	11.9997	8.10775	1.89417	3.96803	6.47876	5.30416	3.22255	18.2926	0.936355	3.78622	10.6452	1.65381
120	0.279265	3.08434	0.426191	0.983894	0.507379	0.401805	0.433042	0.41403	0.249645	0.956816	1.49467	0.211209	1.3197	3.4384	2.7337	1.12482	3.98347	7.34823	2.45084	0.231305	1.66999	12.8808	0.800867	18.7302	2.88846	29.4878	2.39197	8.25549	5.56562	14.9774	23.6259	11.5138	4.52727	0.618622	22.4085	27.2995	15.9997	7.20689	2.00691	3.58578	6.47859	5.55615	2.61185	16.2601	2.34155	4.32711	11.9758	1.3104
121	0.330844	3.41615	0.473545	1.02105	0.499233	0.351579	0.481158	0.431639	0.228868	0.89333	1.3452	0.211209	1.50822	3.26445	2.39199	1.01234	3.98347	9.15163	2.8184	0.208174	1.65724	12.0995	0.818006	19.6562	2.22107	32.7642	3.15236	8.54264	2.78281	13.1053	26.5001	11.5138	5.17403	0.618622	24.8983	24.2662	19.9996	7.27771	2.11966	3.20353	6.47842	5.80813	2.00114	15.9534	3.74673	4.868	13.3065	0.966996
122	0.382422	3.74797	0.473545	1.05821	0.491088	0.506001	0.481158	0.449249	0.261563	0.829845	1.19573	0.190088	1.69675	3.09049	2.05028	0.899854	3.58512	10.955	3.18595	0.266617	1.53954	11.3181	0.920257	20.5821	1.55367	32.7642	3.91276	8.82979	3.01268	11.2331	29.8126	10.3624	5.82078	0.55676	24.8983	21.2329	23.9995	7.34854	2.2324	2.82129	6.47824	6.06011	1.39044	15.6466	5.15192	5.40888	13.3065	0.623591
123	0.434001	4.07978	0.426191	1.14404	0.482942	0.660422	0.433042	0.466859	0.294258	0.766359	1.07968	0.168967	1.88528	2.91654	1.70856	0.787373	3.18677	12.7809	3.55351	0.325059	1.42183	10.5368	1.02251	21.5081	0.88628	29.4878	4.67316	9.11694	6.02536	10.346	33.1251	9.21101	6.46753	0.494898	22.4085	19.3744	27.9994	7.41937	2.34514	2.43904	7.28802	6.31209	1.56424	15.3399	6.55711	5.40888	11.9758	0.280186
124	0.485579	4.01054	0.434993	1.13241	0.536603	0.814844	0.384926	0.484468	0.326954	0.702874	0.963627	0.147847	1.88528	2.74259	1.39991	0.674891	2.88707	14.6067	3.9977	0.383502	1.30413	9.75548	1.02251	24.5807	0.922958	26.2114	5.43355	9.40409	9.03805	9.45901	33.1251	8.05964	6.46753	0.433035	19.9186	17.5159	31.9993	7.4902	2.45789	2.05679	8.0978	6.56407	1.73805	15.0331	7.9623	4.868	10.6452	0.320213
125	0.537157	3.73262	0.443795	1.0233	0.536603	0.969266	0.33681	0.553678	0.326954	0.639389	0.847575	0.163934	1.69675	2.56863	1.09125	0.562409	2.58737	16.4325	4.44189	0.441945	1.18643	8.97415	0.920257	27.6532	0.871007	22.935	6.19395	9.69124	12.0507	8.57198	29.8126	6.90826	5.82078	0.371173	17.9134	15.6573	35.9992	7.56103	2.57063	1.67455	8.0978	6.81605	1.73805	14.7263	9.36749	4.32711	9.31452	0.36024
126	0.588736	3.4547	0.452598	0.974512	0.482942	1.12369	0.549453	0.622888	0.294258	0.575903	0.731522	0.180022	1.50822	2.39468	0.782591	0.449927	2.28767	18.2584	4.44189	0.500387	1.06873	10.2562	0.818006	30.7258	0.819057	19.6585	7.0788	9.97839	15.0634	7.68494	26.5001	6.36596	5.17403	0.309311	15.9083	13.7988	39.9992	7.63185	2.57063	1.2923	7.28802	7.06803	1.56424	14.4196	10.7727	3.78622	8.02722	0.400266
127	0.668805	3.17678	0.4614	0.925722	0.429282	1.27811	0.762096	0.692097	0.261563	0.647891	0.615469	0.19611	1.3197	2.22072	0.473933	0.994776	1.98797	18.2584	3.9977	0.55883	0.951028	11.5382	0.715755	30.7258	0.767107	16.3821	7.96365	11.0871	18.0761	6.79791	23.1876	5.82366	4.52727	0.247449	13.9031	11.9403	39.9992	7.70268	2.31357	0.910053	6.47824	7.32001	1.39044	14.1128	12.1779	3.24533	6.73993	0.400266
128	0.685974	2.89886	0.470202	0.876932	0.428742	1.43253	0.974739	0.692097	0.277365	0.719879	0.499416	0.212198	1.15915	2.04677	0.165276	1.53962	1.68827	16.4325	3.63601	0.617272	0.833326	12.8202	0.724075	27.6532	0.715156	13.1057	8.8485	11.0871	21.0888	5.91087	20.601	5.28137	3.88052	0.24016	11.8979	10.0818	35.9992	7.77351	2.14281	1.01117	6.52251	7.35641	2.45765	13.8061	13.7001	2.70444	5.45264	0.36024
129	0.651565	2.62094	0.479004	0.828142	0.428201	1.63718	1.18738	0.622888	0.293168	0.719879	0.383364	0.228286	0.998608	2.27419	0.198331	2.08447	1.38858	14.6067	3.27432	0.675715	0.715625	12.8202	0.732395	24.5807	0.663206	9.82927	8.8485	10.0936	24.1015	6.89602	18.0144	4.73907	3.23377	0.232872	9.89269	8.22323	31.9993	8.7452	1.97205	1.01117	6.56679	6.6608	3.52485	15.5318	15.2223	2.16355	4.16535	0.320213
130	0.617156	2.34302	0.487806	0.779351	0.427661	1.84182	1.40003	0.553678	0.30897	0.647891	0.267311	0.244374	0.838065	2.27419	0.231386	2.62932	1.08888	12.7809	2.91263	0.734157	0.756192	11.5382	0.740715	21.5081	0.611256	7.59319	7.96365	9.10013	27.1141	7.88116	15.4278	4.19677	2.70164	0.225583	7.8875	9.39798	27.9994	9.71689	1.80129	0.910053	6.61106	5.9652	4.59206	17.2576	15.2223	1.62267	2.87805	0.280186
131	0.582748	2.0651	0.496609	0.730561	0.42712	2.04647	1.61267	0.484468	0.324773	0.654829	0.300725	0.260462	0.677521	2.04677	0.264442	3.28665	0.789176	10.955	2.55094	0.81573	0.75674	10.2562	0.749035	20.1269	0.559306	5.35711	7.0788	8.10665	30.1268	8.86631	12.8413	3.65447	2.16951	0.218294	5.88231	10.5727	23.9995	9.71689	1.63053	0.808936	6.65533	5.2696	5.65927	17.2576	13.7001	2.33214	1.59076	0.368766
132	0.548339	1.78718	0.505411	0.729487	0.42658	2.04647	1.82531	0.478355	0.340575	0.661768	0.334139	0.297671	0.516978	1.81935	0.297497	3.94398	0.887823	9.12919	2.18925	0.81573	0.915008	8.97415	0.757355	18.7457	0.507355	3.12103	6.19395	7.11316	30.1268	9.85145	10.2547	4.26355	1.63739	0.272868	3.87712	11.7475	19.9996	8.7452	1.45977	0.866043	6.6996	4.574	6.72648	15.5318	12.1779	3.04161	0.303469	0.457346
133	0.51393	1.50926	0.561568	0.679731	0.42604	1.84182	2.08607	0.472242	0.356377	0.668706	0.334139	0.334879	0.356434	1.82952	0.330552	4.60131	0.98647	7.43414	1.82756	0.791288	1.07328	10.6834	0.765675	17.3645	0.455405	4.16137	5.3091	6.11968	27.1141	9.85145	7.66814	4.87263	1.10526	0.327441	4.36176	11.7475	15.9997	8.9059	1.28901	0.923149	6.74387	3.8784	7.79369	14.6312	11.4989	3.75108	0.346822	0.545926
134	0.479521	1.23134	0.561568	0.581292	0.425499	1.63718	2.34683	0.466129	0.37218	0.675644	0.300725	0.372088	0.195891	1.83969	0.330552	5.25864	0.98647	5.73908	1.46587	0.766846	1.23155	12.3926	0.773995	15.9834	0.431956	5.20171	4.79208	5.1262	24.1015	8.86631	5.08157	5.48171	0.573132	0.382015	4.8464	10.5727	17.6021	9.06661	1.11825	0.980255	6.78814	3.1828	8.86089	13.7305	10.8199	5.00144	0.390174	0.634505
135	0.445112	1.32552	0.505411	0.580325	0.424959	1.43253	2.60759	0.460016	0.387982	0.682583	0.267311	0.372088	0.223875	1.84986	0.297497	5.91597	0.887823	4.04402	1.10417	0.742404	1.38981	14.1018	0.884566	14.6022	0.460458	6.24205	4.27506	4.13272	21.0888	7.88116	5.80751	6.09079	0.687759	0.436588	4.8464	9.39798	19.2045	9.22731	0.94749	1.03736	6.83241	2.48719	9.9281	12.8299	10.1409	6.2518	0.433527	0.723085
136	0.459647	1.29658	0.531131	0.579358	0.478079	1.26674	2.60759	0.453903	0.43648	0.689521	0.233897	0.334879	0.25186	1.86003	0.264442	6.5733	0.87535	2.34896	0.742484	0.717962	1.54808	15.811	0.995136	13.221	0.488959	7.2824	3.75804	3.13923	18.0761	6.89602	6.53345	6.09079	0.802385	0.491162	4.36176	8.22323	20.8069	9.38801	0.77673	1.09447	7.68647	1.79159	11.1691	11.9292	9.46193	7.50216	0.433527	0.811665
137	0.445692	1.26763	0.556851	0.578392	0.531198	1.10094	2.34683	0.44779	0.484978	0.696459	0.503865	0.297671	0.279844	1.8702	0.231386	6.5733	0.862878	0.653905	0.824983	0.69352	1.70635	17.5202	1.10571	11.8398	0.517461	8.32274	3.24102	2.14575	15.0634	6.60214	7.25938	5.48171	0.917012	0.545736	3.87712	8.30937	22.4093	9.54872	0.863034	1.15157	8.54052	1.09599	12.4101	11.0286	8.78294	8.75252	0.390174	0.900245
138	0.403246	1.23868	0.582571	0.577425	0.531198	0.935146	2.08607	0.441676	0.484978	0.703398	0.773833	0.260462	0.279844	1.88038	0.198331	5.91597	0.850405	0.784686	0.824983	0.669078	1.86462	19.2294	1.10571	13.5312	0.545962	9.36308	2.724	1.15227	12.0507	6.30826	7.25938	4.87263	1.03164	0.545736	3.93942	8.39552	28.0116	9.70942	0.863034	1.20868	8.54052	1.07517	12.4101	10.1279	8.10395	10.0029	0.346822	1.02885
139	0.423699	1.20973	0.608291	0.576459	0.478079	0.769351	1.82531	0.504773	0.43648	0.710336	1.0438	0.284254	0.25186	1.89055	0.242438	5.25864	0.837932	0.915467	0.742484	0.644636	2.08999	20.9387	0.995136	15.2226	0.574464	10.4034	2.20699	1.15227	9.03805	6.01438	6.53345	4.26355	1.14626	0.491162	4.00171	8.48167	33.6139	9.87012	0.77673	1.26579	7.68647	1.74995	11.1691	9.2273	7.42497	11.2532	0.303469	1.15746
140	0.444153	1.18078	0.634011	0.575492	0.77243	0.603556	1.62139	0.56787	0.387982	0.789262	1.31377	0.308045	0.223875	1.90072	0.286545	4.60131	0.825459	1.04625	0.784185	0.620194	2.11707	23.9299	0.884566	16.914	0.602965	10.4034	2.57482	1.03704	6.02536	5.7205	5.80751	3.65447	1.14626	0.436588	4.064	8.56781	39.2162	10.0308	0.779424	1.42401	6.83241	2.42473	9.9281	8.32666	6.74598	12.5036	0.650568	1.28606
141	0.464606	1.15184	0.659731	0.619538	1.06678	0.437762	1.41747	0.630966	0.339484	0.789262	1.58374	0.331837	0.275593	2.13831	0.330652	3.94398	0.812987	1.17703	0.825885	0.595752	1.98589	26.9211	1.7004	16.914	0.631467	9.36308	2.94265	0.945991	3.59309	5.42662	5.08157	7.02333	1.03164	0.382015	4.12629	8.65396	44.8185	10.1915	0.782117	1.58223	6.47994	3.09951	8.82969	7.42601	7.58923	12.5036	0.997667	1.28606
142	0.48506	1.12289	0.685451	0.615867	1.36113	0.271967	1.21356	0.630966	0.343762	0.710336	1.85371	0.355629	0.32731	2.3759	0.374759	3.28665	0.800514	1.30781	0.867585	0.57131	1.85471	29.9124	2.51622	15.2226	0.659968	8.32274	3.31048	0.854941	1.16082	5.13274	5.04559	10.3922	0.917012	0.327441	4.18858	8.7401	50.4208	11.3239	0.784811	1.58223	6.12747	3.7743	7.73128	8.25112	8.43248	11.2532	1.34477	1.15746
143	0.505513	1.09394	0.711171	0.564481	1.65548	0.310819	1.00964	0.56787	0.348039	0.63141	2.12367	0.37942	0.379027	2.3759	0.418866	2.62932	0.788041	1.30781	0.909285	0.57131	1.72352	29.9124	3.33205	13.5312	0.68847	7.2824	3.67831	0.763891	1.74123	4.83886	5.00961	13.7611	0.802385	0.272868	4.25088	8.82625	56.0232	11.3239	0.787504	1.42401	5.775	4.44908	6.63287	8.25112	8.43248	10.0029	1.69187	1.02885
144	0.525967	1.06499	0.736891	0.561777	1.94984	0.349672	0.805719	0.504773	0.352316	0.595126	2.42706	0.403212	0.430745	2.13831	0.462973	2.3513	0.775568	1.17703	0.950985	0.554233	1.59234	26.9211	4.14788	13.0119	0.651792	6.24205	3.67831	0.67284	2.32165	5.53013	4.97364	17.1299	0.687759	0.218294	4.31317	10.0871	56.0232	10.1915	0.790198	1.34366	5.42253	5.12386	5.53446	7.42601	7.58923	8.75252	2.03897	0.900245
145	0.575518	0.941857	0.818768	0.559073	2.24419	0.388524	0.6018	0.441676	0.356594	0.558842	2.73044	0.427004	0.482462	2.06152	0.540135	2.07328	0.861743	1.04625	0.992685	0.537155	1.46115	23.9299	4.96371	12.4926	0.71737	5.20171	3.31048	0.58179	2.90206	6.2214	4.93766	20.4988	0.573132	0.163721	4.37546	11.348	50.4208	9.05914	0.792891	1.26332	5.07005	5.79864	4.43605	6.6009	6.74598	7.50216	2.38606	0.846477
146	0.576126	0.929854	0.818768	0.55637	2.53854	0.388524	0.397882	0.563523	0.360871	0.522559	3.03382	0.488004	0.53418	1.98474	0.617297	1.79526	0.861743	0.915467	1.03439	0.520077	1.32997	20.9387	5.77954	11.9733	0.782949	4.16137	2.94265	0.49074	3.48247	6.91266	4.90168	23.8676	0.633823	0.1819	4.92239	12.6089	44.8185	8.31723	0.795584	1.18297	4.71758	6.47342	3.33764	5.81428	6.17727	6.2518	2.73316	0.792709
147	0.527789	0.917852	0.736891	0.553666	2.83289	0.349672	0.454722	0.685369	0.365149	0.486275	3.03382	0.549005	0.585897	1.90796	0.69446	1.51724	0.775568	0.784686	1.07609	0.502999	1.19878	18.4237	6.59537	11.454	0.848527	3.12103	2.57482	0.39969	4.06288	6.91266	4.8657	27.8456	0.694514	0.200079	5.46932	12.6089	39.2162	7.57532	0.798278	1.10262	4.36511	7.1482	2.23923	5.02767	5.60856	5.00144	3.12362	0.738941
148	0.507943	0.90585	0.730545	0.550962	3.12724	0.310819	0.511562	0.807215	0.369426	0.449992	2.73044	0.610006	0.637615	1.83118	0.771622	1.89656	0.96191	0.713625	1.11779	0.485921		15.9088	7.4112	10.9347	0.914105	2.81598	2.20699	0.30864	4.64329	6.2214	4.82972	31.8235	0.755205	0.218258	5.46932	11.348	33.6139	6.83341	0.800971	1.02227	4.01264	7.1118	1.14082	4.24105	5.03985	3.75108	3.51407	0.685174
149	0.488097	0.893848	0.724198	0.548258	3.47471	0.271967	0.568402	0.929061	0.422201	0.413708	2.42706	0.610006	0.717316	1.75439	0.771622	2.27587	1.14825	0.642564	1.24198	0.468843		13.3939	8.3376	10.4154	0.979684	2.51094	2.0477	0.217589	5.2237	5.53013	5.51969	35.8015	0.815896	0.29101	4.92239	10.0871	28.0116	6.0915	0.889968	0.941928	4.51422	6.4835	1.28342	3.45444	4.47113	2.50072	3.90452	0.631406
150	0.468251	0.881846	0.717851	0.616906	3.47471	0.273122	0.568402	1.05091	0.474976	0.377424	2.12367	0.549005	0.797018	1.67761	0.69446	2.65518	1.33459	0.571503	1.24198	0.451766		10.879	9.264	9.89608	1.04526	2.2059	1.88841	0.241766	5.80411	4.83886	6.20965	39.7794	0.876587	0.363763	4.37546	8.82625	22.4093	5.34958	0.889968	0.861581	5.0158	5.85519	1.42602	2.66782	3.90242	1.82439	3.90452	0.577638
151	0.448405	0.869843	0.711505	0.640542	3.12724	0.274278	0.511562	1.17275	0.527751	0.341141	1.87539	0.488004	0.797018	1.60083	0.617297	3.03449	1.52093	0.500442	1.11779	0.434688		8.36408	9.264	9.37677	1.11084	2.9412	1.72912	0.241766	5.80411	4.42242	6.89961	39.7794	1.0519	0.436516	3.90963	10.7141	16.8069	4.60767	0.800971	0.781234	5.0158	5.22689	1.42602	1.88121	3.33371	1.14807	3.51407	0.523871
152	0.428559	0.857841	0.705158	0.619166	2.82225	0.275433	0.454722	1.2946	0.527751	0.383783	1.62712	0.427004	0.717316	1.52404	0.540135	3.4138	1.70727	0.429381	0.993587	0.41761		5.84916	8.3376	10.5489	1.17642	3.6765	1.56983	0.318691	5.2237	4.00597	6.89961	35.8015	1.22722	0.509268	3.4438	12.602	13.5817	3.86576	0.861807	0.700888	4.51422	4.59858	1.28342	1.09459	2.765	1.7221	3.12362	0.598709
153	0.408713	0.845839	0.698812	0.645506	2.51727	0.276589	0.397882	1.47954	0.474976	0.426426	1.37884	0.366003	0.637615	1.44726	0.462973	3.79311	1.89361	0.35832	0.922842	0.400532		3.33425	7.4112	11.721	1.242	4.4118	1.41054	0.395617	4.64329	3.58953	6.20965	31.8235	1.40254	0.582021	2.97798	14.4899	10.3565	3.12385	0.922643	0.778764	4.01264	3.97028	1.14082	0.307975	2.19629	2.29613	2.73316	0.673548
154		0.833837	0.692465	0.671846	2.21228	0.277744	0.373298	1.66449	0.422201	0.426426	1.13056	1.36268	0.557913	1.60807	0.385811	3.79311	2.07996	0.41804	0.852097	0.400532		3.81057	6.6234	11.721	1.30757	5.14709	1.25125	0.472542	4.06288	3.17308	5.51969	27.8456	1.57786	0.654773	2.51215	16.3778	7.1313	3.51433	0.983479	0.778764	3.51106	3.34197	1.28137	0.346472	2.47082	2.87016	2.43062	0.748387
155		0.821835	0.686119	0.698186	1.90729	0.2789	0.348714	1.84943	0.369426	0.383783	0.882278	2.35936	0.51062	1.60807	0.465497	3.4138	2.2663	0.47776	0.781351	0.360479		4.28689	5.8356	10.5489	1.3787	5.88239	1.45979	0.549468	3.48247	2.75663	4.82972	23.8676	1.75317	0.727526	2.04632	18.2657	9.5084	3.90481	1.04431	0.700888	3.12654	2.71367	1.42192	0.384969	2.74536	3.4442	2.12808	0.748387
156		0.821835	0.679772	0.724525	1.6023	0.280055	0.32413	1.84943	0.386332	0.341141	0.633998	3.35604	0.463328	1.44726	0.545184	3.03449	2.45264	0.53748	0.710606	0.448452		4.76321	5.0478	9.37677	1.31907	6.61769	1.66833	0.626393	2.90206	2.34019	4.21226	20.0191	1.75317	0.727526	1.58049	20.1535	11.8855	3.90481	1.10515	0.914411	2.74202	2.08536	1.56247	0.384969	2.74536	4.01823	1.82553	0.673548
157		0.918983	0.755303	0.750865	1.29732	0.320063	0.299546	1.66449	0.403238	0.369842	0.385719	4.35272	0.416035	1.28645	0.624871	2.65518	2.72515	0.5972	0.639861	0.536425		4.76321	4.26	8.20468	1.25943	7.35299	1.87687	0.703318	2.32165	1.92374	3.59479	16.1706	1.57786	0.654773	1.11466	22.0414	14.2626	3.51433	1.16599	1.12793	2.3575	1.45706	1.70302	0.346472	2.47082	4.59226	1.52299	0.598709
158		1.01613	0.755303	0.777205	0.992328	0.360071	0.274962	1.47954	0.420143	0.398543	0.440822	5.3494	0.368743	1.61261	0.704557	2.27587	2.72515	0.5972	0.569116	0.624399		4.28689	3.4722	7.98918	1.1998	7.35299	2.08541	0.780244	1.74123	2.19856	2.97732	12.3221	1.40254	0.582021	0.648836	25.1902	16.6397	3.12385	1.22682	1.34146	1.97298	0.828751	1.84357	0.474416	2.19629	5.16629	1.22045	0.523871
159		1.11328	0.679772	0.863803	0.687341	0.400079	0.250378	1.2946	0.437049	0.427244	0.495924	6.34608	0.32145	1.93877	0.784244	1.89656	2.45264	0.53748	0.49837	0.712372		3.81057	2.6844	7.77369	1.14017	6.61769	2.08541	0.857169	1.16082	2.47338	2.35985	8.47361	1.22722	0.509268	0.729941	28.339	19.0168	3.44375	1.28766	1.55498	1.58846	1.18011	1.98412	0.602359	2.18683	5.74033	0.917905	0.533655
160		1.21043	0.632256	0.879049	0.382354	0.400079	0.225794	1.19371	0.453955	0.455945	0.551027	7.40376	0.274158	2.26493	0.941092	1.60855	2.22008	0.47776	0.427625	0.800345		3.33425	1.8966	7.5582	1.08054	5.88239	1.87687	0.934094	0.580411	2.7482	1.74238	4.6251	1.0519	0.436516	0.811045	31.4877	21.3939	3.76365	1.34849	1.7685	1.20394	1.44858	2.12468	0.730302	2.17737	5.74033	0.615361	0.54344
161		1.30758	0.584739	0.822943	0.424837	0.360071	0.25805	1.09283	0.470861	0.484647	0.551027	8.46144	0.226865	2.59108	1.09794	1.32055	1.98753	0.41804	0.481078	0.888319		4.3078	1.1088	7.3427	1.0209	5.14709	1.66833	1.01102	2.16918	2.7482	1.12491	0.776594	0.876587	0.363763	0.811045	31.4877	23.771	4.08354	1.49833	1.98203	0.819422	1.71706	2.26523	0.858246	2.16791	5.16629	0.70327	0.553225
162		1.40473	0.537223	0.811849	0.424837	0.320063	0.290306	0.991941	0.487767	0.513348	0.495924	9.51912	0.259275	2.91724	1.25479	1.03255	1.75498	0.35832	0.534531	0.976292		5.28134	1.2474	7.12721	0.96127	4.4118	1.45979	1.01102	4.33836	2.47338	0.507442	0.906027	0.858625	0.29101	0.729941	28.339	23.771	4.40344	1.49833	2.19555	0.936482	1.98554	2.54838	0.986189	2.15845	4.59226	0.791179	0.56301
163		1.50188	0.489706	0.800755	0.382354	0.280055	0.322563	0.891055	0.557448	0.542049	0.440822	10.5768	0.291684	3.2434	1.41164	0.744547	1.52242	0.9105	0.534531	1.06427		6.25489	1.386	6.91172	0.901638	3.6765	1.25125	0.909918	6.50754	2.19856	0.579934	1.03546	0.840663	0.255384	0.648836	25.1902	21.3939	4.72334	1.50537	2.40907	1.05354	2.25402	2.83153	1.11413	2.14899	4.01823	0.879088	0.572795
164		1.59902	0.44219	0.789662	0.33987	0.240047	0.322563	0.790168	0.627129	0.57075	0.430455	10.5768	0.324093	3.56956	1.56849	0.456545	1.28987	1.46268	0.481078	1.15224		7.22844	1.386	6.69622	0.842005	2.9412	1.11567	0.900143	8.67672	1.92374	0.652426	1.16489	0.822701	0.219757	0.879874	22.0414	19.0168	5.04324	1.51242	2.62259	1.1706	2.5225	2.83153	1.24208	2.13953	3.4442	0.879088	0.58258
165		1.69617	0.394674	0.778568	0.32897	0.231376	0.290306	0.689282	0.69681	0.642094	0.420089	9.51912	0.324093	3.89572	1.56849	0.547854	1.05731	2.01486	0.810032	1.28027		8.20199	1.2474	7.65283	0.711247	2.2059	0.980093	0.890369	10.8459	2.74139	0.724917	1.29432	0.804739	0.184131	1.11091	20.072	16.6397	5.36313	1.51947	2.91399	1.1706	2.79098	2.54838	1.37002	2.13007	2.87016	0.791179	0.592364
166			0.347157	0.767474	0.31807	0.222705	0.25805	0.588395	0.69681	0.713438	0.409723	8.46144	0.291684	4.38268	1.41164	0.639163	0.824761	2.56704	1.13899	1.28027		9.17554	1.1088	8.60943	1.1637	1.77773	0.844518	0.880595	13.0151	3.55904	0.724917	1.29432	0.786777	0.148504	1.34195	18.1026	14.2626	5.68303	1.52652	2.91399	1.05354	3.05945	2.31786	1.49796	2.12061	2.29613	0.70327	0.676988
167			0.299641	0.75638	0.30717	0.214034	0.225794	0.672452	0.627129	0.713438	0.399356	7.40376	0.259275	4.86964	1.25479	0.730472	0.592207	3.11922	1.46794	1.19899		10.1491	0.970201	9.56604	1.61615	1.34956	0.708942	0.87082	15.1843	4.37669	0.652426	1.16489	0.944132	0.18563	1.57299	16.1333	11.8855	6.39341	1.53357	2.62259	0.936482	3.32793	2.08735	1.6644	2.38569	1.7221	0.615361	0.761611
168			0.252124		0.29627	0.205363	0.229163	0.756508	0.557448	0.642094	0.38899	6.77846	0.226865	4.86964	1.09794	0.821781	0.359653	3.6714	1.79689	1.1177		11.599	1.74381	9.56604	2.0686	0.921396	0.573366	0.861046	17.3534	5.19434	0.579934	1.03546	1.10149	0.222756	1.80402	14.1639	9.5084	7.10379	1.54061	2.44589	1.02778	3.59641	1.85683	1.6644	2.65076	2.07818	0.824455	0.846235
169			0.280138		0.28537	0.196692	0.232532	0.840565	0.533709	0.599152	0.378624	6.15316	0.232777	4.38268	0.941092	0.91309	0.399614	4.2833	2.12585	1.03642		13.0488	2.51742	8.60943	2.52106	1.22853	0.43779	0.851271	19.5226	6.012	1.29822	0.906027	1.25884	0.259882	2.03506	12.1945	13.6897	7.10379	1.54766	2.26919	1.11907	3.55154	1.62631	1.49796	2.65076	2.43427	1.03355	0.846235
170			0.280138		0.27447	0.18802	0.235901	0.840565	0.509971	0.55621	0.368257	5.52786	0.238688	4.12366	0.784244	0.91309	0.399614	4.8952	2.4548	0.955145		14.4987	3.29102	7.65283	2.97351	1.53566	0.510755	0.841497	21.6918	6.82965	2.01651	0.776594	1.4162	0.297008	2.2661	10.2251	17.871	6.39341	1.55471	2.09248	1.21036	3.23819	1.3958	1.33152	2.38569	2.79036	1.24264	0.761611
171			0.252124		0.26357	0.219357	0.23927	0.756508	0.486232	0.513268	0.357891	4.90257	0.244599	3.86465	2.59737	0.821781	0.359653	5.5071	2.78375	0.873865		14.4987	4.06463	6.69622	3.42596	1.84279	0.58372	0.831723	21.6918	7.6473	2.7348	0.727145	1.57355	0.334134	2.49714	8.2557	22.0524	5.68303	1.56176	1.91578	1.30166	2.92485	1.16528	1.3433	2.12061	3.72048	1.45173	0.676988
172			0.299245		0.25267	0.250694	0.242639	0.672452	0.462493	0.470326	0.402628	4.27727	0.250511	3.60563	4.4105	0.730472	0.319692	6.119	3.11271	0.792585		13.0488	4.83824	5.8896	3.87841	2.14993	0.656686	0.821948	19.5226	8.73977	3.45308	0.677696	1.57355	0.37126	2.80928	9.43509	26.2337	5.28615	1.56881	1.73907	1.39295	2.6115	0.934761	1.35508	2.85342	4.6506	1.66083	0.592364
173			0.346366		0.284253	0.282031	0.246008	0.588395	0.438755	0.427384	0.447364	3.65197	0.256422	3.34661	6.22363	0.639163	0.342882	6.119	3.44166	0.711305		11.599	5.61185	5.08297	4.33087	2.45706	0.729651	0.913276	17.3534	9.83224	4.17137	0.628246	1.4162	0.37126	3.12142	10.6145	32.7921	4.88927	1.56881	1.56237	1.48425	2.29815	0.704244	1.36687	3.58624	5.58072	1.86992	0.563409
174			0.393488		0.315837	0.313367	0.249377	0.568366	0.415016	0.384442	0.447364	3.02667	0.262333	3.0876	8.03676	0.547854	0.366072	5.5071	3.82407	0.630025		10.1491	6.38545	4.27634	4.78332	2.76419	0.729651	0.913276	15.1843	10.9247	4.88966	0.578797	1.25884	0.334134	3.12142	11.7939	39.3505	4.49239	1.41193	1.38566	1.57554	1.9848	0.473727	1.37865	4.31906	6.51084	2.07901	0.534454
175			0.440609		0.315837	0.313367	0.285002	0.548336	0.391278	0.3415	0.402628	3.45905	0.268244	2.82858	9.84989	0.456545	0.389262	4.8952	3.82407	0.548745		9.7882	7.29766	3.46971	5.23577	3.07132	0.656686	0.875259	13.0151	10.9247	5.60795	0.529348	1.10149	0.297008	2.80928	11.7939	45.9089	4.09551	1.28493	1.20896	1.66683	1.67145	0.526363	1.39043	5.05187	7.44096	2.37602	0.505498
176			0.48773		0.284253	0.282031	0.320627	0.528307	0.367539	0.298558	0.357891	3.89143	0.306565	2.56957	11.8199	0.365236	0.412452	4.2833	3.44166	0.467464		9.42731	8.20987	2.66308	5.86275	3.07132	0.58372	0.837242	10.8459	9.83224	6.32623	0.479899	0.944132	0.259882	2.49714	10.6145	52.4673	3.69863	1.15793	1.03225	1.87519	1.35811	0.526363	1.40221	5.78469	8.37108	2.67302	0.476543
177			0.534851		0.28105	0.250694	0.356252	0.508277	0.413482	0.255617	0.313155	4.32381	0.344886	2.31055	13.7898	1.049	0.435642	3.6714	3.05926	0.467464		9.06643	9.12208	1.85645	5.96616	2.76419	0.510755	0.799225	8.67672	8.73977	7.11701	0.559882	0.786777	0.222756	2.77287	9.43509	59.0258	3.30175	1.03094	1.14695	2.08354	1.04476	0.473727	1.41399	6.5175	9.3012	2.97002	0.447587
178			0.581972		0.277846	0.219357	0.356252	0.488248	0.459424	0.284018	0.338403	4.32381	0.383206	2.05153	15.7598	1.73276	0.458833	3.2569	2.96098	0.420718		8.70554	9.12208	1.04983	6.06957	2.45706	0.43779	0.761209	6.50754	7.6473	7.90779	0.639865	0.71687	0.18563	3.0486	8.2557	65.5842	2.90487	0.903944	1.14695	2.08354	0.731411	0.42109	1.42577	7.25032	9.3012	2.97002	0.418632
179			0.629093		0.274642	0.265583	0.320627	0.468218	0.459424	0.284018	0.363652	3.89143	0.383206	2.27948	17.7298	2.41652	0.482023	2.84239	2.86271	0.450048		8.34466	8.20987	1.1998	6.17297	2.14993	0.549262	0.723192	4.33836	6.55483	7.90779	0.719848	0.646963	0.148504	3.32433	7.38259	65.5842	2.50799	0.776949	1.03225	1.87519	0.380057	1.34248	1.60399	7.98313	8.37108	2.67302	0.389676
180			0.676214		0.271438	0.311808	0.285002	0.448189	0.413482	0.255617	0.3889	3.45905	0.344886	2.27948	19.6998	3.10029	0.505213	2.42789	2.76444	0.479377		7.98377	7.29766	1.34978	6.27638	1.84279	0.660733	0.685175	3.82765	5.73922	7.11701	0.799831	0.577056	0.16748	3.60006	6.50948	59.0258	2.82149	0.649954	0.968839	1.66683	0.41145	2.26386	1.78221	8.98102	7.44096	2.37602	0.445344
181			0.751349		0.268235	0.358033	0.249377	0.512216	0.367539	0.227215	0.414149	3.02667	0.306565	2.05153	19.6998	3.87536	0.568365	2.01339	2.66617	0.508707		7.62288	6.79776	1.49975	6.37979	1.53566	0.772204	0.647158	3.31694	4.92362	6.32623	0.799831	0.507149	0.186456	3.87579	5.63636	52.4673	3.13499	0.522959	0.905425	1.57677	0.442843	3.18525	1.78221	9.97892	6.51084	2.07901	0.501012
182			0.751349		0.265031	0.404259	0.254041	0.576243	0.321597	0.246386	0.439398	2.59429	0.306929	1.82358	17.7298	4.65043	0.631516	1.59888	2.5679	0.538036		8.71187	6.29786	1.49975	6.48319	1.22853	0.883675	0.609141	4.97541	4.10801	5.53546	0.719848	0.437242	0.205432	4.15153	4.76325	45.9089	3.13499	0.395963	0.842011	1.4867	0.474235	4.10663	1.60399	9.97892	5.58072	2.53143	0.55668
183			0.676214		0.261827	0.450484	0.258705	0.64027	0.340127	0.265557	0.464646	2.89501	0.307292	1.89341	15.7598	5.4255	0.631516	1.18438	2.46963	0.567366		9.80085	5.79796	1.34978	6.5866	2.46291	0.995146	0.571125	6.63388	3.29241	5.46578	0.639865	0.524691	0.224408	4.42726	3.89014	39.3505	2.82149	0.268968	0.778597	1.39664	0.505628	5.02802	2.2228	8.98102	4.6506	2.98384	0.55668
184			0.747944		0.258624	0.49671	0.263369	0.64027	0.358658	0.284727	0.489895	3.19573	0.307656	1.96324	13.7898	6.20057	0.568365	1.38178	2.37136	0.596695		10.8898	5.29807	1.1998	6.69	3.69729	1.10662	0.533108	8.29235	2.47681	5.3961	0.559882	0.612139	0.28051	4.70299	3.01703	32.7921	2.50799	0.298853	0.715183	1.30657	0.537021	5.9494	2.8416	7.98313	3.72048	3.43625	0.501012
185			0.819673		0.25542	0.542935	0.268033	0.576243	0.377188	0.303898	0.55988	3.49646	0.30802	2.03307	11.8199	6.97565	0.589309	1.57917	2.27309	0.626025		10.8898	4.79817	1.04983		4.93168	1.29105	0.533108	9.95082	1.6612	5.32643	0.479899	0.699588	0.336613	5.29086	2.14391	26.2337	2.59361	0.298853	0.651769	1.2165	0.568413	6.87079	3.46041	7.1294	2.79036	3.88867	0.445344
186			0.891403		0.2838	0.620497	0.272697	0.512216	0.395719	0.323069	0.629865	3.79718	0.308383	2.10289	9.84989	7.75072	0.610253	1.77657	2.55723	0.655354		9.80085	4.29827	1.66424		6.16606	1.47549	0.479797	11.6093	1.93807	5.25675	0.440404	0.787036	0.392715	5.87874	2.45019	19.6753	2.67924	0.268968	0.588355	1.12644	0.599806	7.79217	4.07922	6.27566	2.24166	4.34108	0.389676
187			0.963132		0.2838	0.698059	0.277362	0.448189	0.41425	0.34224	0.699849	4.0979	0.308747	2.17272	8.79262	7.75072	0.631197	1.97397	2.84136	0.684684		8.71187	3.79837	2.27865		7.70757	1.65993	0.554067	13.2678	2.21494	5.18708	0.40091	0.874485	0.448817	5.87874	2.75646	16.0469	2.76486	0.296661	0.524941	1.03637	0.631199	8.76619	4.69802	5.42192	1.69295	4.79349	0.39175
188			1.03486		0.25542	0.775622	0.282026	0.43809	0.43278	0.361411	0.699849	4.39863	0.30911	2.24255	7.73536	6.97565	0.652141	1.97397	2.84136			7.62288	3.29847	2.89306		9.24909	1.84436	0.628337	14.9262	2.4918	5.1174	0.361416	0.874485	0.504919	5.29086	3.06273	12.4185	2.85049	0.324353	0.461527	0.946305	0.662591	9.74021	5.31683	4.56819	1.14425	5.24591	0.393823
189			1.10659		0.22704	0.775622	0.322315	0.427991	0.451311	0.380582	0.629865	5.13173	0.309474	2.31237	6.67809	6.20057	0.673085	1.77657	2.55723			8.19523	3.71078	3.50748		10.7906	1.84436	0.702608	16.5847	2.76867	5.04773	0.321921	0.787036	0.561021	4.70299	3.06273	8.79011	2.93611	0.352046	0.512808	1.06459		9.74021	5.93564	3.71445	1.52566	5.99532	0.395896
190			1.17832		0.235166	0.698059	0.362605	0.417892	0.515784	0.428155	0.55988	5.86484	0.348158	2.3822	5.62082	5.4255	0.694029	1.57917	3.96514			8.76758	4.12309	4.12189		12.3321	1.65993	0.776878	16.5847	2.76867	5.76883	0.282427	0.699588	0.561021	4.17997	2.75646	11.7201	3.02174	0.379738	0.512808	1.18288		8.76619	6.55444	2.86071	1.90708	6.74474	0.39797
191			1.25005		0.243291	0.620497	0.402894	0.407793	0.580257	0.475728	0.684144	6.59794	0.386843	2.67997	4.56356	4.65043	0.714973	1.38178	5.37305			9.33992	4.12309	4.7363		13.8736	1.47549	0.851148	14.9262	2.4918	6.48993	0.242932	0.612139	0.504919	3.65696	2.45019	14.6502	3.10737	0.407431	0.461527	1.18288		7.79217	7.17325	2.00698	2.2885	7.49415	0.400043
192			1.32178		0.251417	0.542935	0.402894	0.397694	0.644729	0.475728	0.808408	7.33105	0.386843	2.97775	5.47627	3.87536	0.735917	1.18438	6.78096			9.91227	3.71078	5.35071		15.4151	1.29105	0.925418	13.2678	2.21494	7.21104	0.283421	0.524691	0.448817	3.13394	2.14391	17.5802	3.19299	0.435123	0.410246	1.06459		8.11868	7.97028	1.15324	2.66991	7.49415	0.402117
193					0.259543	0.88947	0.362605	0.387596	0.644729	0.428155	0.932672	7.33105	0.348158	2.97775	6.38898	3.25807	0.756861	1.12086	8.18887			10.4846	3.29847	6.1151		15.4151	1.10662	0.999689	11.6093	1.93807	7.21104	0.32391	0.437242	0.392715	2.61093	2.84801	20.5103	3.59211	0.462816	0.70032	0.946305		8.44519	7.97028	1.29739	3.05133	6.74474	0.40419
194					0.267669	1.236	0.322315	0.377497	0.580257	0.380582	1.05694	6.59794	0.309474	2.67997	7.30169	2.64077	0.840957	1.05734	9.59678			11.057	3.06409	6.87949		13.8736	0.961349	1.07396	9.95082	2.11302	6.48993	0.364398	0.403185	0.336613	2.08791	3.55211	23.4403	3.99124	0.490508	0.990394	2.21261		8.77169	7.17325	1.44155	3.43274	5.99532	0.461932
195					0.275794	1.58254	0.282026	0.431425	0.515784	0.378647	1.1812	5.86484	0.27079	2.54817	8.2144	2.02348	0.840957	0.993814	11.0047			11.6293	2.82971	7.64388		12.3321	0.816081	1.14823	8.29235	2.28796	5.76883	0.404887	0.369129	0.28051	1.56489	4.25621	26.3703	3.99124	0.518201	1.28047	3.47891		9.0982	6.37622	1.44155	3.81416	5.24591	0.519673
196					0.28392	1.92907	0.288764	0.485353	0.451311	0.376712	1.30546	5.13173	0.281143	2.41637	9.12711	1.40619	0.756861	0.930292	12.4126			13.2906	2.59533	7.64388		10.7906	0.670812		6.63388	2.46291	5.04773	0.404887	0.335072	0.224408	1.04188	4.96031	29.3004	3.59211		1.57054	4.74522		9.42471	5.65122	1.29739	3.81416	4.74261	0.577414
197					0.292046	2.27561	0.295502	0.539281	0.428311	0.374776	1.42973	4.83334	0.291497	2.28457	9.12711	0.788899	0.718033	0.86677	13.8205			14.952	2.36095	6.87949		9.24909	0.525544		4.97541	2.63786	4.84713	0.364398	0.301015	0.193573	0.518864	5.66441	29.3004	3.19299		1.86062	6.01152		9.75122	4.92622	1.15324	3.43274	4.23932	0.577414
198					0.328552	2.62214	0.302241	0.539281	0.405311	0.372841	1.55399	4.53496	0.301851	2.15277	8.2144	0.946678	0.679205	0.803248	15.2284			16.6133	2.12657	6.1151		7.70757	0.380275		3.31694	2.8128	4.64653	0.32391	0.266958	0.162738	0.583722	6.36852	26.3703	2.88876		2.15069	7.27783		10.0777	4.20122	1.40994	3.05133	3.73603	0.519673
199						2.96868	0.308979	0.485353	0.382311	0.370906	1.74824	4.23657	0.312204	2.02097	7.30169	1.10446	0.640377	0.937123				16.6133	1.89219	5.35071		6.16606	0.235007		5.41713	2.98775	4.44593	0.283421	0.32035	0.131903	0.648579	7.07262	23.4403	2.58453		2.44076	8.54413		10.4042	3.47622	1.66664	2.66991	3.23274	0.461932
200						3.39277	0.315717	0.431425	0.359312	0.368971	1.94249	3.93818	0.322558	1.88917	6.38898	1.26224	0.601548	1.071				14.952	1.65781	5.93178		4.62454	0.274175		7.51732	3.1627	4.24533	0.325049	0.373741	0.101068	0.648579	8.08299	20.5103	2.2803		2.73084	9.81043		11.7048	2.75121	1.92334	2.2885	2.72945	0.40419
201						3.81687	0.322456	0.377497	0.336312	0.367036	1.94249	3.63979	0.332912	1.75737	5.47627	1.42002	0.56272	1.20487				13.2906	1.42343	6.51286		4.83561	0.313343		11.276	3.61451	4.04473	0.366678	0.427133	0.126334	0.583722	9.09336	17.5802	1.97607		3.07219	11.0767			2.02621	2.18003	1.90708	2.22616	0.388436
202						4.24097	0.329194	0.413633	0.313312	0.3651	1.74824	3.3414	0.343265	1.62557	4.56356	1.5778	0.523892	1.33875				11.7096	1.60136	7.09393		5.04668	0.35251		15.0346	4.06632	3.84413	0.408306	0.480524	0.151601	0.518864	10.1037	14.6502	1.67184			12.4613			1.30121	2.43673	1.52566	1.72287	0.372682
203						4.24097	0.376222	0.449769	0.290313	0.410738	1.55399	3.04302	0.392303	1.49377	3.77163	1.5778	0.485064	1.33875				10.1285	1.77929	7.675		5.25775	0.391678		18.7933	4.51814	3.64353	0.449935	0.533916	0.176868	0.480709	10.1037	11.7201	1.36761						0.57621	2.69343	1.14425	1.96899	0.356928
204						3.81687	0.423249	0.485906	0.331786	0.456375	1.35974	3.47773	0.441341		2.9797	1.42002	0.446236	1.20487				8.54742	1.77929	8.25607		7.01033	0.391678		22.552	4.51814	4.16404	0.491563	0.533916	0.202135	0.442555	9.09336	13.7011	1.06338						0.648236	2.95013	1.97953	2.21512	0.341174
205						3.39277	0.470277	0.522042	0.373259	0.456375	1.22335	3.91245	0.490379		2.18777	1.26224	0.407408	1.071				6.96634	1.60136	8.83714		8.76291	0.35251		26.3106	4.06632	4.68454	0.533192	0.480524	0.227402	0.404401	8.08299	15.682	0.759152						0.720262	3.20683	2.81481	2.46124	0.32542
206						2.96868	0.470277	0.558178	0.414732	0.410738	1.08696	4.34717	0.490379		1.39584	1.10446		0.937123				5.38527	1.42343	9.41821		10.5155	0.313343		30.0693	3.61451	5.20505	0.57482	0.427133	0.252669	0.366247	7.07262	17.663	0.854046						0.720262	3.60768	3.65009	2.46124	0.309666
207						2.63444	0.423249	0.594315	0.414732	0.406771	0.950575	4.34717	0.441341		0.603907	0.946678		0.803248				3.80419	1.2455	10.7637		12.2681	0.274175		33.8279	3.1627	5.20505	0.656937	0.373741	0.252669	0.328093	6.45613	19.6439	0.94894						0.648236	4.00854	4.86678	2.21512	0.293912
208						2.3002	0.376222	0.630451	0.373259	0.402804	0.814186	3.91245	0.392303		0.724688	0.788899		0.784472				2.22311	1.17132	12.1091		14.0207	0.235007		37.5866	4.26827	4.68454	0.739054	0.32035	0.227402	0.289938	5.83964	24.5549	0.94894						0.738132	4.00854	6.08348	1.96899	0.335899
209						1.96596	0.329194	0.720516	0.331786	0.398837	0.677797	3.47773	0.343265		0.84547	0.631119		0.765697				0.642039	1.09715	13.4546		15.7732	0.476125		37.5866	5.37383	4.16404	0.821172	0.266958	0.202135	0.251784	5.22315	29.4659	0.854046						0.828028	3.60768	7.30017	1.72287	0.377887
210						1.63172	0.326026	0.81058	0.329483	0.39487	0.541407	3.04302	0.386554		0.966251	1.58927		0.746921				0.722294	1.02297	13.4546		17.5258	0.717244		33.8279	6.4794	3.64353	0.821172	0.404537	0.176868	0.21363	4.60666	34.3769	1.25583						0.917924	3.20683	8.51687	1.47674	0.419874
211						1.29748	0.322858	0.900645	0.327181	0.390904	0.405018	2.6083	0.429842		1.08703	2.54743		0.728145				0.802548	0.948786	12.1091		17.5258	0.958362		30.0693	7.58497	3.70899	0.739054	0.542116	0.151601	0.240334	3.99017	39.2878	1.65761						1.00782	3.32201	9.73356	1.31768	0.419874
212						0.96324	0.31969	0.900645	0.324879	0.386937	0.462878	2.29567	0.473131		1.20781	3.50558		0.709369				0.802548	0.874607	10.7637		15.7732	1.19948		26.3106	8.69054	3.77444	0.656937	0.679696	0.126334		3.37368	44.1988	2.0594						1.09772	3.4372	10.9503	1.15861	0.377887
213						0.629	0.316522	0.81058	0.322577	0.38297	0.520737	1.98304	0.516419		1.20781	4.46373		0.690593				0.722294	0.800427	10.4686		14.0207	1.4406		22.552	9.79611	3.8399	0.57482	0.817275	0.101068		2.7572	49.1098	2.46118						1.18761	3.55238	12.167	0.999545	0.335899
214						0.718857	0.313354	0.720516	0.320274	0.379003	0.578597	1.67041	0.559708		1.08703	5.57967		0.805692				0.642039	0.726248	10.1736		12.2681	1.68172		18.7933	10.9017	3.90535	0.492703	0.954854	0.656076		3.15108	49.1098	2.86297						1.27751	3.66757	12.167	0.840478	0.293912
215						0.808715	0.310185	0.630451	0.317972	0.375036	0.578597	1.35779	0.602996		0.966251	6.6956		0.92079				0.561784	0.829997	9.87857		10.5155	1.962		15.0346	12.4591	3.97081	0.448039	1.14582	1.21109		3.54497	44.1988	3.26475						1.3674	3.78275	10.9503	0.681411	0.291193
216						0.898572	0.307017	0.623373	0.31567		0.520737	1.04516	0.646285		0.84547	7.81153		1.03589				0.625415	0.933747	9.58353		8.76291	2.24229		11.276	14.0164	4.03626	0.403375	1.3368	1.76609			39.2878	3.66654						1.4573	3.89794	9.73356	0.522344	0.288474
217						0.898572	0.350877	0.616295	0.313368		0.462878	0.73253	0.738611		0.724688	8.92747		1.15099				0.689046		9.2885		7.01033	2.52258		7.51732	15.5738	4.10172	0.35871	1.52777	2.3211			34.3769	4.06832							4.01312	8.51687	0.609402	0.285755
218						0.808715	0.394737	0.609217	0.352539		0.575465	0.854618	0.830938		0.603907	10.0434		1.15099				0.752677		8.99346		5.25775	2.80286		3.75866	15.5738	4.68767	0.314046	1.71874	2.90138			29.4659	4.47011							4.12831	7.30017	0.696459	0.283036
219						0.718857		0.602138	0.391709		0.688053	0.976706	0.923264		0.515136	11.1593		1.03589				0.816308		8.69842		7.83255	2.80286		0.998007	14.0164	5.27363	0.269382	1.90971	3.48165			24.5549	4.96679							4.64435	6.08348	0.783517	0.280317
220						0.629		0.59506	0.391709		0.800641	1.09879	0.923264		0.426365	11.1593		0.92079				0.879939		8.40339		10.4074	2.52258		1.99601	12.4591		0.224718	1.90971	4.06193			19.6439	4.96679								4.86678	0.870574	0.277598

## Sheet: Figure 2h-i-j-k
Graph Properties (Relative to null %)
	modularity_index	data_type	names	development	participation_pos	module_degree_zscore	local_assortativity_pos_whole
0	237.271	Actual	150326-2	P30P40	-46.4448	286.005	483.145
1	248.132	Actual	150326-3	P30P40	-5.82985	435.401	694.627
2	220.424	Actual	150407-1	P12P13	-37.3406	428.58	553.634
3	266.966	Actual	150408-1	P9P10	-26.0331	326.598	246.742
4	163.374	Actual	150409-1	P9P10	-27.9596	209.428	221.582
5	256.665	Actual	150409-2	P9P10	-33.8425	458.459	246.742
6	284.149	Actual	150410-1	P9P10	-41.4479	572.288	389.704
7	231.418	Actual	150410-2	P9P10	-7.39821	54.8597	389.704
8	185.133	Actual	150410-3	P9P10	-18.7499	240.457	221.582
9	17.3332	Actual	150414-1	P30P40	-46.4371	348.987	483.145
10	231.054	Actual	150414-2	P30P40	-82.2817	424.727	694.627
11	131.714	Actual	150423-1	P30P40	-36.722	459.358	483.145
12	36.3855	Actual	150424-1	P30P40	-55.4064	522.912	670.215
13	180.656	Actual	150424-2	P30P40	-36.0158	560.148	483.145
14	172.397	Actual	150427-1	P9P10	-24.2534	299.613	389.704
15	235.507	Actual	150427-2	P9P10	-8.04637	80.7166	221.582
16	211.339	Actual	150428-1	P9P10	-39.1722	571.353	246.742
17	244.563	Actual	150428-2	P9P10	-22.1883	335.591	221.582
18	251.843	Actual	150428-3	P9P10	-33.9172	235.108	246.742
19	171.453	Actual	150429-1	P12P13	-36.0454	472.08	553.634
20	233.514	Actual	150429-2	P12P13	-56.7326	587.377	643.376
21	218.323	Actual	150429-3	P12P13	-25.4884	446.285	502.183
22	-98.8258	Actual	151117-1	P14P18	-32.064	267.657	555.857
23	25.4662	Actual	151123-1	P12P13	-41.3466	468.395	553.634
24	204.257	Actual	151124-1	P12P13	-66.4506	651.382	502.183
25	-21.1651	Actual	151214-1	P12P13	-51.6616	398.401	643.376
26	193.929	Actual	151214-2	P12P13	-44.3606	550.267	502.183
27	204.088	Actual	151214-3	P12P13	-22.6169	366.602	502.183
28	61.507	Actual	151215-1	P12P13	-43.7787	-31.0994	553.634
29	128.804	Actual	151215-2	P12P13	-67.3484	624.807	643.376
30	116.187	Actual	151215-3	P12P13	-32.8092	467.115	643.376
31	-96.5819	Actual	151216-1	P14P18	-35.486	339.941	258.614
32	1.6711	Actual	151216-2	P14P18	-44.5804	498.511	258.614
33	86.3527	Actual	151217-1	P14P18	-45.3602	412.436	555.857
34	8.9268	Actual	151217-2	P14P18	-37.1155	456.859	332.581
35	-51.0623	Actual	151217-3	P14P18	-32.1578	436.629	332.581
36	-63.8438	Actual	151221-1	P14P18	-45.9913	633.157	332.581
37	-22.8697	Actual	151222-2	P14P18	-45.6903	450.843	555.857
38	57.3771	Actual	151223-1	P14P18	-40.8038	605.882	258.614
39	-97.6392	Actual	151223-2	P14P18	-34.4196	350.107	332.581
40	-81.9319	Actual	151229-1	P14P18	-32.5797	234.658	555.857
41	-43.8731	Actual	151229-2	P14P18	-34.4028	382.347	258.614
42	-44.6506	Actual	160414-2	P30P40	-44.548	569.782	694.627
43	59.3217	Actual	160425-1	P30P40	-35.6484	437.563	694.627
44	271.734	Actual	160503-1	P30P40	-56.2491	556.832	670.215

## Sheet: Figure 2h-i-j-k STAT
	Condition	Modularity Index (%)	Participation (%)	Module Degree Zscore (%)	Assortativity (%)		Test	ddof1	H	p-unc	Variable
count	P9P10	11	11	11	11		Kruskal	3	25.8231972	1.03859E-05	Modularity Index (%)
mean		227.5776539	-25.72806396	307.6794019	276.5826031		Kruskal	3	12.7000351	0.005332314	Participation (%)
std		39.73052357	11.30425485	172.7272708	73.51995677		Kruskal	3	6.86020202	0.076489641	Module Degree Zscore (%)
min		163.3738146	-41.44790078	54.85971668	221.581585		Kruskal	3	26.4484334	7.68267E-06	Assortativity (%)
0.25		198.2359941	-33.8798794	222.2680084	221.581585
0.5		235.5068944	-26.03310845	299.6134491	246.7422835
0.75		254.2540103	-20.46911402	397.0251265	318.2233351
max		284.1492541	-7.398209466	572.2884435	389.7043867		Post Hoc	U-val	tail	p-val	RBC	CLES	Dist. A	Dist. B	Variable
count	P12P13	12	12	12	12		Mann Whitney U (two-tailed)	60.5	two-sided	0.973726464	0	0.5	PND9-10	PND9-10	Modularity Index (%)
mean		146.3989011	-43.83161738	452.5159059	566.3978411		Mann Whitney U (two-tailed)	109	two-sided	0.008904627	-0.651515152	0.825757576	PND9-10	PND12-13	Modularity Index (%)
std		84.71107424	14.49027898	176.487936	60.9386076		Mann Whitney U (two-tailed)	132	two-sided	5.54819E-05	-1	1	PND9-10	PND14-18	Modularity Index (%)
min		-21.16508315	-67.34836445	-31.09943358	502.1829018		Mann Whitney U (two-tailed)	81	two-sided	0.072549257	-0.472727273	0.736363636	PND9-10	PND>30	Modularity Index (%)
0.25		102.517079	-52.92935238	421.0349739	502.1829018		Mann Whitney U (two-tailed)	23	two-sided	0.008904627	0.651515152	0.174242424	PND12-13	PND9-10	Modularity Index (%)
0.5		182.6908861	-42.56263367	467.7551142	553.6342422		Mann Whitney U (two-tailed)	72	two-sided	0.976909958	0	0.5	PND12-13	PND12-13	Modularity Index (%)
0.75		207.7733899	-35.23633919	559.5443485	643.3763792		Mann Whitney U (two-tailed)	137	two-sided	0.000196161	-0.902777778	0.951388889	PND12-13	PND14-18	Modularity Index (%)
max		233.5142933	-22.61686439	651.3824895	643.3763792		Mann Whitney U (two-tailed)	57	two-sided	0.86906589	0.05	0.475	PND12-13	PND>30	Modularity Index (%)
count	P14P18	12	12	12	12		Mann Whitney U (two-tailed)	0	two-sided	5.54819E-05	1	0	PND14-18	PND9-10	Modularity Index (%)
mean		-33.52500309	-38.38761061	422.4187986	382.3509373		Mann Whitney U (two-tailed)	7	two-sided	0.000196161	0.902777778	0.048611111	PND14-18	PND12-13	Modularity Index (%)
std		61.65623992	5.705989243	120.2261644	131.9673294		Mann Whitney U (two-tailed)	72	two-sided	0.976909958	0	0.5	PND14-18	PND14-18	Modularity Index (%)
min		-98.82581864	-45.99125886	234.6575744	258.6143097		Mann Whitney U (two-tailed)	11	two-sided	0.001383865	0.816666667	0.091666667	PND14-18	PND>30	Modularity Index (%)
0.25		-85.59438958	-44.77534296	347.5654817	258.6143097		Mann Whitney U (two-tailed)	29	two-sided	0.072549257	0.472727273	0.263636364	PND>30	PND9-10	Modularity Index (%)
0.5		-47.46770116	-36.30073737	424.5324142	332.5810979		Mann Whitney U (two-tailed)	63	two-sided	0.86906589	-0.05	0.525	PND>30	PND12-13	Modularity Index (%)
0.75		3.485022708	-33.94705193	467.2719912	555.8574044		Mann Whitney U (two-tailed)	109	two-sided	0.001383865	-0.816666667	0.908333333	PND>30	PND14-18	Modularity Index (%)
max		86.35274143	-32.06396569	633.157243	555.8574044		Mann Whitney U (two-tailed)	50	two-sided	0.969736042	0	0.5	PND>30	PND>30	Modularity Index (%)
count	P30P40	10	10	10	10		Mann Whitney U (two-tailed)	60.5	two-sided	0.973726464	0	0.5	PND9-10	PND9-10	Participation (%)
mean		136.8950897	-44.55831104	460.1715288	605.1518352		Mann Whitney U (two-tailed)	110	two-sided	0.007423146	-0.666666667	0.833333333	PND9-10	PND12-13	Participation (%)
std		112.9464489	19.43124396	94.49695414	105.4263238		Mann Whitney U (two-tailed)	111	two-sided	0.006166656	-0.681818182	0.840909091	PND9-10	PND14-18	Participation (%)
min		-44.65062469	-82.28165989	286.0053098	483.1449867		Mann Whitney U (two-tailed)	93	two-sided	0.008274216	-0.690909091	0.845454545	PND9-10	PND>30	Participation (%)
0.25		42.11953751	-53.16603065	427.395299	483.1449867		Mann Whitney U (two-tailed)	22	two-sided	0.007423146	0.666666667	0.166666667	PND12-13	PND9-10	Participation (%)
0.5		156.1847716	-45.49253219	448.4603625	670.2152087		Mann Whitney U (two-tailed)	72	two-sided	0.976909958	0	0.5	PND12-13	PND12-13	Participation (%)
0.75		235.716805	-36.19233044	548.352267	694.6269969		Mann Whitney U (two-tailed)	56	two-sided	0.370844333	0.222222222	0.388888889	PND12-13	PND14-18	Participation (%)
max		271.7341426	-5.82985381	569.781509	694.6269969		Mann Whitney U (two-tailed)	64	two-sided	0.81748326	-0.066666667	0.533333333	PND12-13	PND>30	Participation (%)
							Mann Whitney U (two-tailed)	21	two-sided	0.006166656	0.681818182	0.159090909	PND14-18	PND9-10	Participation (%)
							Mann Whitney U (two-tailed)	88	two-sided	0.370844333	-0.222222222	0.611111111	PND14-18	PND12-13	Participation (%)
							Mann Whitney U (two-tailed)	72	two-sided	0.976909958	0	0.5	PND14-18	PND14-18	Participation (%)
							Mann Whitney U (two-tailed)	86	two-sided	0.092681323	-0.433333333	0.716666667	PND14-18	PND>30	Participation (%)
							Mann Whitney U (two-tailed)	17	two-sided	0.008274216	0.690909091	0.154545455	PND>30	PND9-10	Participation (%)
							Mann Whitney U (two-tailed)	56	two-sided	0.81748326	0.066666667	0.466666667	PND>30	PND12-13	Participation (%)
							Mann Whitney U (two-tailed)	34	two-sided	0.092681323	0.433333333	0.283333333	PND>30	PND14-18	Participation (%)
							Mann Whitney U (two-tailed)	50	two-sided	0.969736042	0	0.5	PND>30	PND>30	Participation (%)
							Mann Whitney U (two-tailed)	60.5	two-sided	0.973726464	0	0.5	PND9-10	PND9-10	Module Degree Zscore (%)
							Mann Whitney U (two-tailed)	31	two-sided	0.033726358	0.53030303	0.234848485	PND9-10	PND12-13	Module Degree Zscore (%)
							Mann Whitney U (two-tailed)	37	two-sided	0.079421298	0.439393939	0.28030303	PND9-10	PND14-18	Module Degree Zscore (%)
							Mann Whitney U (two-tailed)	28	two-sided	0.062031042	0.490909091	0.254545455	PND9-10	PND>30	Module Degree Zscore (%)
							Mann Whitney U (two-tailed)	101	two-sided	0.033726358	-0.53030303	0.765151515	PND12-13	PND9-10	Module Degree Zscore (%)
							Mann Whitney U (two-tailed)	72	two-sided	0.976909958	0	0.5	PND12-13	PND12-13	Module Degree Zscore (%)
							Mann Whitney U (two-tailed)	92	two-sided	0.260236203	-0.277777778	0.638888889	PND12-13	PND14-18	Module Degree Zscore (%)
							Mann Whitney U (two-tailed)	67	two-sided	0.668216305	-0.116666667	0.558333333	PND12-13	PND>30	Module Degree Zscore (%)
							Mann Whitney U (two-tailed)	95	two-sided	0.079421298	-0.439393939	0.71969697	PND14-18	PND9-10	Module Degree Zscore (%)
							Mann Whitney U (two-tailed)	52	two-sided	0.260236203	0.277777778	0.361111111	PND14-18	PND12-13	Module Degree Zscore (%)
							Mann Whitney U (two-tailed)	72	two-sided	0.976909958	0	0.5	PND14-18	PND14-18	Module Degree Zscore (%)
							Mann Whitney U (two-tailed)	47	two-sided	0.409811388	0.216666667	0.391666667	PND14-18	PND>30	Module Degree Zscore (%)
							Mann Whitney U (two-tailed)	82	two-sided	0.062031042	-0.490909091	0.745454545	PND>30	PND9-10	Module Degree Zscore (%)
							Mann Whitney U (two-tailed)	53	two-sided	0.668216305	0.116666667	0.441666667	PND>30	PND12-13	Module Degree Zscore (%)
							Mann Whitney U (two-tailed)	73	two-sided	0.409811388	-0.216666667	0.608333333	PND>30	PND14-18	Module Degree Zscore (%)
							Mann Whitney U (two-tailed)	50	two-sided	0.969736042	0	0.5	PND>30	PND>30	Module Degree Zscore (%)
							Mann Whitney U (two-tailed)	60.5	two-sided	0.972164937	0	0.5	PND9-10	PND9-10	Assortativity (%)
							Mann Whitney U (two-tailed)	0	two-sided	4.38641E-05	1	0	PND9-10	PND12-13	Assortativity (%)
							Mann Whitney U (two-tailed)	24	two-sided	0.009627805	0.636363636	0.181818182	PND9-10	PND14-18	Assortativity (%)
							Mann Whitney U (two-tailed)	0	two-sided	9.81561E-05	1	0	PND9-10	PND>30	Assortativity (%)
							Mann Whitney U (two-tailed)	132	two-sided	4.38641E-05	-1	1	PND12-13	PND9-10	Assortativity (%)
							Mann Whitney U (two-tailed)	72	two-sided	0.975594897	0	0.5	PND12-13	PND12-13	Assortativity (%)
							Mann Whitney U (two-tailed)	112	two-sided	0.020839783	-0.555555556	0.777777778	PND12-13	PND14-18	Assortativity (%)
							Mann Whitney U (two-tailed)	48	two-sided	0.441627714	0.2	0.4	PND12-13	PND>30	Assortativity (%)
							Mann Whitney U (two-tailed)	108	two-sided	0.009627805	-0.636363636	0.818181818	PND14-18	PND9-10	Assortativity (%)
							Mann Whitney U (two-tailed)	32	two-sided	0.020839783	0.555555556	0.222222222	PND14-18	PND12-13	Assortativity (%)
							Mann Whitney U (two-tailed)	72	two-sided	0.975594897	0	0.5	PND14-18	PND14-18	Assortativity (%)
							Mann Whitney U (two-tailed)	16	two-sided	0.003608294	0.733333333	0.133333333	PND14-18	PND>30	Assortativity (%)
							Mann Whitney U (two-tailed)	110	two-sided	9.81561E-05	-1	1	PND>30	PND9-10	Assortativity (%)
							Mann Whitney U (two-tailed)	72	two-sided	0.441627714	-0.2	0.6	PND>30	PND12-13	Assortativity (%)
							Mann Whitney U (two-tailed)	104	two-sided	0.003608294	-0.733333333	0.866666667	PND>30	PND14-18	Assortativity (%)
							Mann Whitney U (two-tailed)	50	two-sided	0.967605502	0	0.5	PND>30	PND>30	Assortativity (%)

## Sheet: Figure 3a
LEFT PANEL - distance (m)
Mouse #	Condition	Day1	Day2	Day3	Day4	Day5	Day6	Day7	Day8	Day9	Day10	Day11	Day12	Day13	Day14	Day15	Day16	Day17	Day18	Day19
ENR_180517	short training	257.899	471.419	373.451	555.989	499.888	489.84	514.96	n/a	n/a	n/a	n/a	n/a	n/a	n/a	n/a	n/a	n/a	n/a	n/a
ENR_190517	short training	550.965	190.075	309.813	464.72	474.768	669.867	405.269	n/a	n/a	n/a	n/a	n/a	n/a	n/a	n/a	n/a	n/a	n/a	n/a
ENR_160517	short training	296.416	389.36	466.395	267.947	461.371	372.613	473.931	n/a	n/a	n/a	n/a	n/a	n/a	n/a	n/a	n/a	n/a	n/a	n/a
ENR_170517	short training	378.475	494.864	478.117	375.963	451.323	504.912	609.579	n/a	n/a	n/a	n/a	n/a	n/a	n/a	n/a	n/a	n/a	n/a	n/a
ENR_200517	short training	436.251	421.179	229.429	401.083	648.933	682.427	480.629	n/a	n/a	n/a	n/a	n/a	n/a	n/a	n/a	n/a	n/a	n/a	n/a
ENR_270820	short training	336.608	312.116	349.168	109.9	541.964	592.832	568.34	n/a	n/a	n/a	n/a	n/a	n/a	n/a	n/a	n/a	n/a	n/a	n/a
ENR_280820	short training	130.624	545.104	595.344	571.48	724.084	699.592	729.736	n/a	n/a	n/a	n/a	n/a	n/a	n/a	n/a	n/a	n/a	n/a	n/a
ENR_220319	long training	324.048	484.188	482.932	545.104	566.456	541.336	563.944	810.12	751.088	786.256	731.62	738.528	776.836	796.304	896.156	876.06	931.952	877.944	1043.74
ENR_230319	long training	174.584	204.1	362.356	341.632	477.28	452.788	415.736	674.472	600.368	633.024	649.352	715.292	694.568	641.816	670.704	699.592	815.772	714.036	776.836
ENR_210319	long training	227.964	281.344	286.996	476.024	498.632	552.64	481.048	746.064	561.432	628	646.212	755.484	744.18	823.936	783.744	675.1	804.468	675.1	943.256
ENR_171219	long training	335.352	483.56	526.892	686.404	641.188	499.26	609.16	648.096	876.06	522.496	604.136	806.352	771.812	643.7	756.112	787.512	722.828	948.908	962.724
ENR_090920	long training	210.601	303.676	330.888	431.062	402.666	313.535	382.552	407.004	550.166	328.127	379.397	506.389	484.698	404.244	474.838	494.558	453.936	595.914	604.591
ENR_100920	long training	643.072	677.612	710.896	633.652	790.652	822.68	837.124	948.908	816.4	796.304	869.78	878.572	1331.36	1024.9	825.82	862.872	1028.66	847.172	1026.78
RIGHT PANEL - behavioral features
Mouse #	Condition	Intercept	Slope	Total distance
ENR_180517	short training	351.8	33.3737	3163.45
ENR_190517	short training	364.27	24.5518	3065.48
ENR_170517	short training	396.896	24.5219	3293.23
ENR_160517	short training	336.787	17.6438	2728.03
ENR_200517	short training	356.226	38.3977	3299.93
ENR_270820	short training	246.266	51.7651	2810.93
ENR_280820	short training	331.382	79.8233	3995.96
ENR_220319	long training	429.182	31.4044	13524.6
ENR_230319	long training	287.409	30.7224	10714.3
ENR_210319	long training	328.903	31.2424	11591.6
ENR_171219	long training	469.625	22.8636	12832.6
ENR_090920	long training	294.925	14.3583	8058.84
ENR_100920	long training	691.385	18.9292	16373.2

## Sheet: Figure 3a STAT
two-tailed KS test between exponential fit and data, p=0.9994943225005614
Exp. fit and Data cannot be discriminated : perfect fit
							Repeated Measures Anova
Behavioral Features
Slope - short training avg +/- sd (n=7) = 38.58 +/- 19.77							ANOVA				Alpha	0.05
Slope - long training avg +/- sd (n=6) = 24.92 +/- 6.68							Sources	SS	df	MS	F	P value	F crit
Slope : short vs long training							Subjects	1954408.967	4	488602.2418	57.36431627	1.16195E-21	2.498918583
Two-tailed MWU, U=31.0 ; p=0.17473582321524717							Groups	1896511.455	18	105361.7475	12.36998951	1.88214E-15	1.748926125
							Error	613262.1061	72	8517.529252
Total distance - short training avg +/- sd (n=7) = 3193.86 +/- 386.47							Total	4464182.529	94
Total distance - long training avg +/- sd (n=6) = 12182.53 +/- 2559.14
Total distance : short vs long training
Two-tailed MWU, U=0.0 ; p=0.0034052358212947604
								paired T-test day 1 - 19
								Ttest_relResult(statistic=-9.329471867470481, pvalue=0.00023822696225095968)

## Sheet: Figure 3c
Balance Index Timecourse (normalized to baseline, AU)
Mouse #	Condition	baseline	day 2	day 4	day 9	day 14	day 15	day 21	day 28	day 33
AII	cuff	0	1.25275	-0.80464	-0.0197943	0.278772	0.894675	0.161679	0.0620164	0.36896
AIII	cuff	0	1.47248	-0.709136	0.501471	0.252556	0.924021	0.0639811	-0.0303315	0.0571382
BI	cuff	0	-0.72643	-0.776695	0.466688	-0.231885	0.0719654	-0.388668	-0.0956024	-0.400888
BII	cuff	0	-0.673574	-0.638847	0.243291	0.589552	0.674728	-0.144433	0.158097	0.184921
BIII	cuff	0	-0.561421	-0.65995	0.388086	0.235143	0.783346	-0.218501	-0.0584116	-0.169033
BIV	cuff	0	-0.520971	-0.220058	0.883298	0.614898	1.46914	-0.125753	0.116029	-0.125699
DI	cuff	0	-0.680199	-0.59639	0.648233	0.503833	1.3135	0.966665	0.44819	-0.0461726
DII	cuff	0	0.352492	-0.167675	-0.0673378	0.152671	0.560404	0.375041	0.169951	0.305908
DIII	cuff	0	-0.48404	-0.50781	0.0184397	-0.0859756	0.890801	-0.268096	0.0508255	-0.131867
DIV	cuff	0	-0.163155	0.169678	0.249707	0.213131	0.723125	-0.0163299	0.24926	0.378455
AI	sham	0	0.369151	-0.411462	0.793544	1.02891	1.1966	0.511457	0.27057	0.30049
CI	sham	0	-0.461905	-0.389446	-0.12402	0.00500719	0.251017	-0.532727	-0.265095	-0.301366
CII	sham	0	0.143891	-0.280663	0.390577	0.253571	0.410209	0.0301514	0.249608	-0.021545
CIII	sham	0	-0.263857	-0.64063	0.0983069	0.0665904	0.594109	-0.0454775	-0.0312213	0.197679
CIV	sham	0	-0.0251733	-0.799285	0.252284	0.0159742	0.585915	0.207139	0.0204816	0.160462
S0	sham	0	0.4376	0.0110801	0.364876	0.177351	0.0460386	0.0222796	-0.0265048	-0.0351974
S1	sham	0	-0.294421	-0.211565	0.0576314	0.0640758	-0.0710362	0.090224	0.0679525	-0.202235
S2	sham	0	-0.308458	-0.548631	-0.367031	-0.0870209	-0.254214	-0.200385	-0.221496	-0.308791
S3	sham	0	0.239147	-0.152389	0.256378	0.225516	-0.0878565	-0.168494	-0.157746	-0.28815
S4	sham	0	-0.160605	-0.244137	0.205577	0.421784	0.194639	-0.0212647	0.0215501	0.0332855
WT0	control	0	-0.18094	0.227785	0.0787525	0.296426	0.201481	0.241482	0.0233036	-0.235426
WT1	control	0	-0.236376	0.0323921	0.0231445	-0.179719	-0.24707	-0.0405046	-0.222775	-0.381657
WT2	control	0	-0.0144262	0.163674	0.202875	0.0526555	-0.162839	0.0256594	0.342733	-0.0875503
WT4	control	0	-0.0387006	0.0642208	0.0626436	0.0432828	-0.0315088	0.331576	0.241831	0.0771916
Balance Index Timecourse (raw, AU)
Mouse #	Condition	baseline	day 2	day 4	day 9	day 14	day 15	day 21	day 28	day 33
AII	cuff	-0.209213	1.04353	-1.01385	-0.229008	0.0695584	0.685462	-0.0475341	-0.147197	0.159746
AIII	cuff	-0.067624	1.40486	-0.77676	0.433847	0.184932	0.856397	-0.00364283	-0.0979555	-0.0104857
BI	cuff	0.263969	-0.462461	-0.512727	0.730656	0.0320833	0.335934	-0.1247	0.168366	-0.13692
BII	cuff	-0.253436	-0.92701	-0.892284	-0.0101454	0.336116	0.421291	-0.39787	-0.0953394	-0.0685149
BIII	cuff	0.133506	-0.427915	-0.526444	0.521592	0.368649	0.916852	-0.0849955	0.0750941	-0.0355276
BIV	cuff	-0.035577	-0.556548	-0.255635	0.847721	0.579321	1.43356	-0.16133	0.0804523	-0.161276
DI	cuff	-0.0170068	-0.697205	-0.613397	0.631226	0.486826	1.29649	0.949658	0.431183	-0.0631794
DII	cuff	-0.0972922	0.2552	-0.264967	-0.16463	0.0553789	0.463112	0.277749	0.0726588	0.208616
DIII	cuff	0.131652	-0.352387	-0.376158	0.150092	0.0456769	1.02245	-0.136444	0.182478	-0.000214208
DIV	cuff	-0.252009	-0.415164	-0.0823305	-0.00230184	-0.0388781	0.471116	-0.268339	-0.00274943	0.126446
AI	sham	-0.398866	-0.029715	-0.810328	0.394678	0.630046	0.797734	0.112591	-0.128296	-0.0983759
CI	sham	0.0905116	-0.371393	-0.298934	-0.0335083	0.0955187	0.341529	-0.442216	-0.174583	-0.210854
CII	sham	-0.252354	-0.108463	-0.533017	0.138223	0.00121664	0.157855	-0.222203	-0.00274635	-0.273899
CIII	sham	0.00247169	-0.261385	-0.638158	0.100779	0.0690621	0.59658	-0.0430058	-0.0287496	0.20015
CIV	sham	-0.0525509	-0.0777242	-0.851836	0.199733	-0.0365767	0.533364	0.154588	-0.0320693	0.107911
S0	sham	-0.171935	0.265665	-0.160855	0.192941	0.00541604	-0.125896	-0.149655	-0.19844	-0.207132
S1	sham	-0.230418	-0.524839	-0.441983	-0.172786	-0.166342	-0.301454	-0.140194	-0.162465	-0.432653
S2	sham	-0.0263837	-0.334842	-0.575014	-0.393415	-0.113405	-0.280598	-0.226769	-0.24788	-0.335175
S3	sham	-0.0480184	0.191128	-0.200407	0.20836	0.177498	-0.135875	-0.216513	-0.205764	-0.336168
S4	sham	0.00566331	-0.154941	-0.238474	0.211241	0.427448	0.200302	-0.0156014	0.0272135	0.0389489
WT0	control	-0.162111	-0.343051	0.0656736	-0.0833585	0.134316	0.0393696	0.0793709	-0.138807	-0.397537
WT1	control	-0.0289796	-0.265356	0.00341255	-0.00583506	-0.208699	-0.276049	-0.0694842	-0.251755	-0.410636
WT2	control	-0.316445	-0.330871	-0.15277	-0.11357	-0.263789	-0.479283	-0.290785	0.0262885	-0.403995
WT4	control	-0.427312	-0.466013	-0.363092	-0.364669	-0.38403	-0.458821	-0.0957362	-0.185482	-0.350121

[truncated: 35 more sheets: Figure 3c STAT, Figure 3d, Figure 3d STAT, Figure 4a, Figure 4a STAT, Figure 4b, Figure 4b STAT, Figure 4c-e, Figure 4d-f, Figure 4d-f STAT, Figure 5a-b, Figure 5c-f, Figure 5c-f STAT, Figure 5d-e, Figure 6b, Figure 6c, Figure 6d, Figure 6b-c-d STAT, Supp. Fig. 2, Supp. Fig. 3 …]
